# Supplementary material for: Elevated SLC1A5 links to inflamed endothelial cells and proteinuria in membranous nephropathy patients
Source: PeerJ. 2025 Oct 31;13:e20271. doi: 10.7717/peerj.20271 (PMC12581921; doi:10.7717/peerj.20271)
Supplement: Supplemental Information 2 [file peerj-13-20271-s002.zip]

Archive with 4 entries (3 files):
- 原始代码/
- 原始代码/bulkRNAseq.R
- 原始代码/MR.R
- 原始代码/scRNAseq.R
