# Supplementary material for: Elevated SLC1A5 links to inflamed endothelial cells and proteinuria in membranous nephropathy patients
Source: PeerJ. 2025 Oct 31;13:e20271. doi: 10.7717/peerj.20271 (PMC12581921; doi:10.7717/peerj.20271)
Supplement: Supplemental Information 2 [file peerj-13-20271-s002.zip › 原始代码/bulkRNAseq.R]

exp_qiu=read.csv(file="D:/Research project/Kidney MN and immune/bulk/seq/expr qiu.csv",row.names = 1)
library(GEOquery)
# set the accession number of the dataset of interest
accession = "GSE104948"

# download the metadata
Sys.setenv("VROOM_CONNECTION_SIZE" = 1000000)
gse = getGEO(accession, GSEMatrix = TRUE)
# get the metadata and save it as a data frame
pdata = pData(gse[[1]])
pdata$group=ifelse(grepl("Healthy",pdata$characteristics_ch1.1)==TRUE,"Ctrl",
                   ifelse(grepl("Membranous Nephropathy",pdata$characteristics_ch1.1)=="TRUE","MN","others"))
pdata=read.csv(file="pdata_limma.csv")
pdata=pdata[,-1]
pdata_sel=pdata[pdata$group_all%in%c("Ctrl","MN"),]
colnames(pdata_sel)[1]="title"
exp_qiu=read.csv(file="exp_196.csv")
rownames(exp_qiu)=exp_qiu[,1]
exp_qiu=exp_qiu[,-1]
exp_qiu=exp_qiu[,colnames(exp_qiu)%in%pdata_sel$title]
exp_qiu=rownames_to_column(exp_qiu)
write.table(exp_qiu,file = "exp_qiu_ciber.txt",row.names = F,quote = F,sep = "\t")
f = "ciber_QIU.Rdata"
if(!file.exists(f)){
  #devtools:: install_github ("Moonerss/CIBERSORT")
  library(CIBERSORT)
  lm22f = system.file("extdata", "LM22.txt", package = "CIBERSORT")
  TME.results = cibersort(lm22f, 
                          "exp_qiu_ciber.txt", 
                          perm = 1000, 
                          QN = T)#array=T
  save(TME.results,file = f)
}
load(f)
TME.results[1:4,1:4]

re <- TME.results[,-(23:25)]
library(pheatmap)
k <- apply(re,2,function(x) {sum(x == "0") < nrow(re)/2})
table(k)

re2 <- as.data.frame(t(re[,k=="TRUE"]))
re2=t(re2)%>%as.data.frame()
group <- data.frame(group=pdata_sel$group_all, row.names = pdata_sel$title,check.names = F)
re2=merge(group,re2,by="row.names")
re2=arrange(re2,group)

rownames(re2)=re2[,1]
colnames(re2)[1]="sample"
library(reshape2)
TME_New = melt(re2)
colnames(TME_New)=c("Sample","Group","Celltype","Composition")  #设置行名
head(TME_New)

plot_order = TME_New[TME_New$Group=="MN",] %>% 
  group_by(Celltype) %>% 
  summarise(m = median(Composition)) %>% 
  arrange(desc(m)) %>% 
  pull(Celltype)

TME_New$Celltype = factor(TME_New$Celltype,levels = plot_order)

library(ggpubr)
##箱线图
if(T){
  mytheme <- theme(plot.title = element_text(size = 12,color="black",hjust = 0.5),
                   axis.title = element_text(size = 12,color ="black"), 
                   axis.text = element_text(size= 12,color = "black"),
                   panel.grid.minor.y = element_blank(),
                   panel.grid.minor.x = element_blank(),
                   axis.text.x = element_text(angle = 90, hjust = 1 ),
                   panel.grid=element_blank(),
                   legend.position = "top",
                   legend.text = element_text(size= 12),
                   legend.title= element_text(size= 12)
  ) }

p1 <- box_TME <- ggplot(TME_New, aes(x = Celltype, y = Composition))+
  labs(y="Cell composition",x= NULL,title = "Immune Cell Composition")+  
  geom_boxplot(aes(fill = Group),position=position_dodge(0.5),width=0.5,outlier.alpha = 0)+ 
  scale_fill_manual(values = c("#1CB4B8", "#EB7369"))+
  theme_classic() + mytheme + 
  stat_compare_means(aes(group =  Group),
                     label = "p.signif",
                     method = "wilcox.test",
                     hide.ns = T)+
  rotate_x_text(angle=90)
p1


#浸润水平排序
library(ggpubr)
library(ggthemes)
ggboxplot(
  TME_New,
  x = "Celltype",
  y = "Composition",
  axis.title = element_text(size = 8,color ="black"), 
  axis.text = element_text(size= 8,color = "black"),
  color = "#EE9A49",
  fill = "Celltype",
  xlab = "",
  ylab = "Cell composition",
  main = "Immune Cell content"
) +
  theme_base() +
  theme(axis.text.x = element_text(
    angle = 90,
    hjust =1,
    vjust =1
  ))


##比例图
re3=as.data.frame(re)
group <- data.frame(group=pdata_sel$group_all, row.names = pdata_sel$title,check.names = F)
re3=merge(group,re3,by="row.names")
re3=arrange(re3,group)

rownames(re3)=re3[,1]
colnames(re3)[1]="sample"
library(reshape2)
TME_New_bar = melt(re3)
colnames(TME_New_bar)=c("Sample","Group","Celltype","Composition")  #设置行名
head(TME_New_bar)
ggbarplot(TME_New_bar,
          x = "Sample",
          y = "Composition",
          size = 0,
          fill = "Celltype",
          color = "Celltype"
) +
  theme_base() +
  theme(
    axis.text.x = element_text(
      angle = 90,
      hjust = 1,
      vjust = 1,
      size = 1
    ),
    legend.position = "bottom",
    legend.text = element_text(size= 8),
    legend.title= element_text(size= 8)
  )

pdata_mn=pdata_191[pdata_191$group_3%in%c("MN","Ctrl"),]
expr_mn=expr[,colnames(expr)%in%pdata_mn$X]
expr_mn=expr_mn[,rownames(TME.results)]
texp_mn=as.data.frame(t(expr_mn))
TME.results=as.data.frame(TME.results)
corr_ciber=data.frame(sample=rownames(texp_mn),CXCL2=texp_mn$CXCL2,CCL2=texp_mn$CCL2,CXCL8=texp_mn$CXCL8,VEGFA=texp_mn$VEGFA,
                      monocyte=TME.results$Monocytes,M1=TME.results$`Macrophages M1`,
                      M2=TME.results$`Macrophages M2`)
write.csv(corr_ciber,file="corr_ciber.csv")


library(limma)
library(dplyr)
exp=read.csv(file="exp_196.csv")
pdata=read.csv(file="pdata_191.csv")
rownames(exp)=exp$X
exp=exp[,-1]
pdata=pdata[,-1]
pdata$group_all=ifelse(
  pdata$diagnosis=="Diabetic Nephropathy","DN",ifelse(
    pdata$diagnosis=="ANCA Associated Vasculitis","ANCA",ifelse(
      pdata$diagnosis=="Focal Segmental Glomerular Sclerosis","FSGS",ifelse(
        pdata$diagnosis=="Hypertensive Nephropathy","HN",ifelse(
          pdata$diagnosis=="IgA Nephropathy","IgAN",ifelse(
            pdata$diagnosis=="Membranous Glomerulonephropathy","MN",ifelse(
              pdata$diagnosis=="Minimal Change Disease","MCD",ifelse(
                pdata$diagnosis=="N/A","Ctrl",ifelse(
                  pdata$diagnosis=="Systemic Lupus Erythematosus","SLE","Other"
                )
              )
            )
          )
        )
      )
    )
  )
)
write.csv(pdata,file="pdata_limma.csv")
exp=exp[,colnames(exp)%in%pdata$X]
group_matrix <- model.matrix(~ group_all - 1, data = pdata)
colnames(group_matrix)=c("ANCA","Ctrl","DN","FSGS","HN","IgAN","MCD","MN","Other","SLE")
rownames(group_matrix)=colnames(exp)
df.fit <- lmFit(exp, group_matrix)

for (i in c("ANCA","Ctrl","DN","FSGS","HN","IgAN","MCD","Other","SLE")) {
  contrast=paste0("MN-",i)
  df.matrix <- makeContrasts(contrast, levels = group_matrix)
  fit <- contrasts.fit(df.fit, df.matrix)
  fit <- eBayes(fit)
  tempOutput <- topTable(fit,n = Inf, adjust = "BH")
  nrDEG = na.omit(tempOutput) ## 去掉数据中有NA的行或列
  filename <- paste0("MN-", i, " limmaOut.csv")
  write.csv(nrDEG, filename)}

limmaOut=list()
for (i in c("ANCA","Ctrl","DN","FSGS","HN","IgAN","MCD","Other","SLE")) {
  filename=paste0("MN-", i, " limmaOut.csv")
  limmaname=paste0("limma_MN-",i)
  limma=read.csv(file=filename)
  limmaOut[[limmaname]]=limma}

for (i in c("ANCA","Ctrl","DN","FSGS","HN","IgAN","MCD","Other","SLE")) {
  limmaname=paste0("limma_MN-",i)
  limmaOut_sub=limmaOut[[limmaname]]
  limmaOut_sub=limmaOut_sub[limmaOut_sub$P.Value<0.05&limmaOut_sub$logFC<0,]
  limmaOut[[limmaname]]=limmaOut_sub
}

max_rows <- max(sapply(limmaOut, nrow))
# 创建结果数据框
deg <- data.frame(matrix(nrow = max_rows, ncol = 0))
for (i in c("ANCA","Ctrl","DN","FSGS","HN","IgAN","MCD","Other","SLE")) {
  limmaname=paste0("limma_MN-",i)
  limmaOut_sub=limmaOut[[limmaname]]
  row_name=as.data.frame(limmaOut_sub$X)
  deg[1:nrow(row_name), i] <- row_name
}
colnames(deg)=c("ANCA","Ctrl","DN","FSGS","HN","IgAN","MCD","Other","SLE")
write.csv(deg,file="sigdegene_down.csv")

limmares=read.csv(file="MN-Ctrl limmaOut.csv")
limma_sel=limmares[limmares$adj.P.Val<0.05,]
limma_sel=limma_sel[limma_sel$logFC>1|limma_sel$logFC< -1,]
exp=read.csv(file="exp_196.csv")
rownames(exp)=exp[,1]
pdata=read.csv(file="pdata_191.csv")
pdata_sel=pdata[pdata$diagnosis%in%c("N/A","Membranous Glomerulonephropathy"),]
exp_sel=exp[,c(colnames(exp)%in%pdata_sel$X)]
exp_sel=exp_sel[rownames(exp_sel)%in%limma_sel$X,]
library(ComplexHeatmap)
choose_matrix=exp_sel
choose_matrix = t(scale(t(choose_matrix)))
range(choose_matrix)
bk <- seq(-1,1,0.01)
heat <- Heatmap(choose_matrix, 
                name="z-score",
                cluster_columns = F,
                col = colorRampPalette(c("blue", "white", "red"))(length(bk)-1), #??????ͼ?ɵ?ֵ????ֵ?Ľ?????ɫ
                heatmap_legend_param = list(grid_height = unit(10,'mm')),  #ͼ???߶?????
                show_row_names = FALSE,
                show_row_dend = FALSE,
                show_column_names = FALSE) 
heat

gene_metab=c("AOC1","PCK1","ALB","GSTA1","BHMT2","FBP1","FABP1","PAH","DPEP1","PRODH2","RIDA","DPYS","GATM","CYP27B1","HPD","HSD11B2","CUBN","ALDH6A1","SHMT1","SLC27A2","CA2","ALDH1L1","G6PC","PDK4","SDC1","HAO2")
exp_sel$metab=ifelse(rownames(exp_sel)%in%gene_metab,"TRUE","FALSE")
gene_immu=c("FCN1","CHGA","LYZ","HBB","HBEGF","PPBP","COLEC12","LTF","HCK","COL1A2","TNFRSF12A","BMP2","CYP26B1","PF4","ECM1")
exp_sel$immu=ifelse(rownames(exp_sel)%in%gene_immu,"TRUE","FALSE")
a=which(exp_sel[,c("metab","immu")]=="TRUE",arr.ind = TRUE)
a=as.data.frame(a)

metab=cbind(rownames(exp_sel),exp_sel$metab)
rownames(metab)=rownames(exp_sel)
metab=metab[,-1]
colors2 = structure(c("orange","grey"), names =c("TRUE","FALSE"))

heat2 <- Heatmap(metab,
                 name = "Metabolism" ,
                 col = colors2,show_row_names = FALSE,
                 column_labels = "",
                 width = unit(7, "mm"))

rowAnnotation <- rowAnnotation(link = anno_mark(at=a$row, 
                                                labels =  rownames(a), 
                                                labels_gp = gpar(fontsize = 5), padding = unit(0.1, "mm")))
heat + heat2+rowAnnotation

immu=cbind(rownames(exp_sel),exp_sel$immu)
rownames(immu)=rownames(exp_sel)
immu=immu[,-1]
colors3 = structure(c("violet","grey"), names =c("TRUE","FALSE"))
heat3 <- Heatmap(immu,
                 name = "Immune" ,
                 col = colors3,show_row_names = FALSE,
                 column_labels = "",width = unit(7, "mm"))
heat+heat2+heat3
