# Supplementary material for: Elevated SLC1A5 links to inflamed endothelial cells and proteinuria in membranous nephropathy patients
Source: PeerJ. 2025 Oct 31;13:e20271. doi: 10.7717/peerj.20271 (PMC12581921; doi:10.7717/peerj.20271)
Supplement: Supplemental Information 2 [file peerj-13-20271-s002.zip › 原始代码/MR.R]

## 关键基因的孟德尔随机化分析
library(dplyr)
library(readr)
genes <- read_csv("/mnt/d/Research project/Kidney MN and immune/eqtl/wgcna genes.csv")
ss=genes$gene_name
eqtl_glom=read_csv("/mnt/d/Research project/Kidney MN and immune/eqtl/glom_GeneSummary_FDR_0.01.csv")

gene=ss
gene=gene[!duplicated(gene)]

## 转ENSEMBL
library(clusterProfiler)
library(org.Hs.eg.db)
df=bitr(geneID = gene,fromType = 'SYMBOL',toType = 'ENSEMBL',OrgDb = 'org.Hs.eg.db')
id=df$ENSEMBL
id=id[!duplicated(id)]
head(id)

#devtools::install_github("MRCIEU/TwoSampleMR")
library(TwoSampleMR)

# 暴露数据的SNP，工具变量
exposure_id=paste0('eqtl-a-',id)
exposure_dat <- extract_instruments(exposure_id, p1=5e-08, clump=TRUE)

R2a=2*exposure_dat$beta.exposure*exposure_dat$beta.exposure*exposure_dat$eaf.exposure*(1-exposure_dat$eaf.exposure)
R2b=2*exposure_dat$se.exposure*exposure_dat$se.exposure*exposure_dat$samplesize.exposure*exposure_dat$eaf.exposure*(1-exposure_dat$eaf.exposure)
R2=R2a/(R2a+R2b)

exposure_dat$F_statistics=R2*(exposure_dat$samplesize.exposure-2)/(1-R2)

exposure_dat=exposure_dat[exposure_dat$F_statistics>10,]

exposure_dat$exposure=stringr::str_sub(exposure_dat$exposure,1,15)

exposure_dat$ENSEMBL =exposure_dat$exposure

library(tidyverse)
exposure_dat= left_join(exposure_dat,df, by = "ENSEMBL")

exposure_dat$exposure=NULL
exposure_dat$exposure=exposure_dat$SYMBOL
exposure_dat$SYMBOL=NULL
save(exposure_dat,file ='exposure_dat.Rdata')

load('exposure_dat.Rdata')
exposure_test=exposure_dat[exposure_dat$exposure%in%eqtl_glom,]


#提取结局数据
outcome_dat <- extract_outcome_data(snps=exposure_dat$SNP, outcomes="ebi-a-GCST010005")

# 取交集
exposure_dat=exposure_dat[exposure_dat$SNP %in% outcome_dat$SNP,]


harmonised_dat <- harmonise_data(exposure_dat, outcome_dat)

mr_modified <- function(dat = harmonised_dat, prop_var_explained = T)
{
  mr_res <- mr(dat)
  
  pve <- dat %>% 
    dplyr::select(id.exposure, beta.exposure, se.exposure, samplesize.exposure) %>% 
    dplyr::group_by(id.exposure) %>% 
    dplyr::summarise(pve = sum((beta.exposure^2)/(beta.exposure^2 + samplesize.exposure*se.exposure^2)))
  
  if(prop_var_explained)
  {
    mr_res <- mr_res %>% 
      dplyr::left_join(pve, by = "id.exposure")
  }
  
  return(mr_res)
}


mr_res <- mr_modified(harmonised_dat, prop_var_explained = T)

save(exposure_dat,outcome_dat,mr_res,harmonised_dat,file ='mr_input_res.Rdata')

load('mr_input_res.Rdata')

heter_dat=mr_heterogeneity(harmonised_dat)
write.csv(heter_dat, file="table.heterogeneity.csv", row.names=F)
heter_dat_sel=heter_dat[heter_dat$Q_pval>=0.05,]
heter_dat_sel=na.omit(heter_dat_sel)

pleio_dat=mr_pleiotropy_test(harmonised_dat)
write.csv(pleio_dat, file="table.pleiotropy.csv", row.names=F)
pleio_dat_sel=pleio_dat[pleio_dat$pval>0.05,]
pleio_dat_sel=na.omit(pleio_dat_sel)
### table
table1 <- mr_res %>% 
  filter(pval < 0.05,
         method %in% c("Wald ratio","Inverse variance weighted")) %>% 
  left_join(exposure_dat, by = "exposure")

table1 <- table1 %>% 
  generate_odds_ratios()%>% 
  mutate(`OR (95% CI)` = sprintf("%.2f (%.2f, %.2f)",or,or_lci95, or_uci95),
         `P value` = scales::scientific(pval),
         `PVE` = paste0(sprintf("%.2f",100*pve),"%"),
         `F statistics` = sprintf("%.2f",F_statistics)) %>% 
  dplyr::select(Gene = exposure, `ENSEMBL ID` = ENSEMBL,
                SNP, `Effect allele` = effect_allele.exposure, 
                `OR (95% CI)`, `P value`, 
                PVE, `F statistics`)
segments <- strsplit(table1$`OR (95% CI)`, " \\(")
OR=sapply(segments, function(x) x[1])
table1$OR=as.numeric(OR)
table1_sel=table1[table1$Gene%in%pleio_dat_sel$exposure,]
table1_sel=table1_sel[table1_sel$Gene%in%heter_dat_sel$exposure,]

save(table1_sel,file ='table1_sel.Rdata')


volcano_plot <- function(.data, 
                         number_comparasion = 1,
                         title = "eQTL",
                         col_beta = "b",
                         col_size = "pve",
                         col_label = "exposure",
                         legend.position = "none")
{
  p_thershold <- 0.05/number_comparasion
  
  p <- .data %>% 
    rename(beta := !!col_beta,
           size := !!col_size,
           label := !!col_label) %>% 
    mutate(x = beta,
           y = -log10(pval),
           label = ifelse(pval < p_thershold, label, NA)) %>% 
    ggplot(aes(x = x, y = y)) +
    geom_point(aes(size = size), alpha = 0.5, color = "#0072b5") +
    geom_vline(xintercept = 0, linetype = 2)+
    geom_hline(yintercept = -log10(p_thershold), linetype = 2) +
    theme_classic() +
    theme(panel.grid = element_blank(),
          legend.title = element_text(size = 6.5),
          legend.text = element_text(size = 6.5),
          legend.position = legend.position)+
    labs(x = "ln(OR)", 
         y = parse(text = "-log[10]*(italic(P)-value)"),
         title = title) +
    scale_size(name = "PVE",
               breaks = c(0.2*1:3)) +
    ggrepel::geom_label_repel(aes(label = label),size = 3,max.overlaps = 75)
  plot(p)
}


mr_res3=mr_res[mr_res$exposure%in%table1_sel$Gene,]
mr_res3 %>% 
  filter(method %in% c("Wald ratio","Inverse variance weighted")) %>% 
  volcano_plot(number_comparasion = 1)
mr_res4=mr_res3 %>% 
  filter(method %in% c("Wald ratio","Inverse variance weighted"))

#### 如果有:=报错可以用下面 ，去掉井号
library(dplyr)
library(ggplot2)
library(ggrepel)

volcano_plot <- function(.data, 
                         number_comparasion = 1,
                         title = "eQTL",
                         legend.position = "none") {
  
  p_thershold <- 0.05/number_comparasion
  
  p <- .data %>% 
    mutate(y = -log10(pval),  
           label = ifelse(pval < p_thershold, exposure, NA)) %>% 
    ggplot(aes(x = b, y = y)) +
    geom_point(aes(size = pve), alpha = 0.5, color = "#0072b5") +
    geom_vline(xintercept = 0, linetype = 2) +
    geom_hline(yintercept = -log10(p_thershold), linetype = 2) +
    theme_classic() +
    theme(panel.grid = element_blank(),
          legend.title = element_text(size = 6.5),
          legend.text = element_text(size = 6.5),
          legend.position = legend.position) +
    labs(x = "ln(OR)", 
         y = parse(text = "-log[10]*(italic(P)-value)"),
         title = title) +
    scale_size(name = "PVE",
               breaks = c(0.2*1:3)) +
    ggrepel::geom_label_repel(aes(label = label), size = 3)
  plot(p)
}

##画图
mr_res4 %>% 
  filter(method %in% c("Wald ratio", "Inverse variance weighted")) %>% 
  volcano_plot(number_comparasion = 1)


mr_res1=mr_res[mr_res$exposure=='IER3',]
harmonised_dat1=harmonised_dat[harmonised_dat$exposure=='IER3',]

#绘制散点图
#每一个点其实代表的就是一个IV，每个点上的线实际反映的是95%置信区间，横坐标是SNP对暴露的效应，纵坐标是SNP对结局的效应
mr_scatter_plot(mr_res1, harmonised_dat1)

#森林图 每一条水平实线反映的是单个SNP利用Wald ratio方法估计出来的结果
res_single=mr_singlesnp(harmonised_dat1)
mr_forest_plot(res_single)

#漏斗图  这和我们之前发现这些SNP间的异质性很大的结果相符。
mr_funnel_plot(singlesnp_results = res_single)

#留一法敏感性分析
mr_leaveoneout_plot(leaveoneout_results = mr_leaveoneout(harmonised_dat1))


mr_res2=mr_res[mr_res$exposure %in% table1_sel$Gene,]
result_or=generate_odds_ratios(mr_res2)
write.table(result_or[,4:ncol(result_or)],"OR.txt",row.names = F,sep = "\t",quote = F)

#将统计结果绘制森林图


library(grid)
library(forestploter)


mydata=read.table("OR.txt",header = T,sep = "\t")
mydata$` ` <- paste(rep(" ", 20), collapse = " ")
mydata$`OR (95% CI)` <- ifelse(is.na(mydata$or), "",sprintf("%.4f (%.4f - %.4f)",
                                                            mydata$or, mydata$or_lci95, 
                                                            mydata$or_uci95))
mydata_ivw=mydata[mydata$method=="Inverse variance weighted",]
mydata_ivw=mydata_ivw %>% arrange(desc(or))
order=as.character(mydata_ivw$exposure)
mydata$geneorder <- factor(mydata$exposure, levels = order)
sorted_data <- mydata %>% arrange(geneorder)

forest(mydata[,c(1:3,6,13,14)],
       est = mydata$or,
       lower =mydata$or_lci95, 
       upper = mydata$or_uci95,
       sizes =0.3,
       ci_column =5 ,
       ref_line = 1,
       xlim = c(0.1, 5),
)


forest(sorted_data[,c(1:3,6,13,14)],
       est = sorted_data$or,
       lower =sorted_data$or_lci95, 
       upper = sorted_data$or_uci95,
       sizes =0.3,
       ci_column =5 ,
       ref_line = 1,
       xlim = c(0.1, 5),
)

forest(mydata_ivw[,c(1:3,6,13,14)],
       est = mydata_ivw$or,
       lower =mydata_ivw$or_lci95, 
       upper = mydata_ivw$or_uci95,
       sizes =0.3,
       ci_column =5 ,
       ref_line = 1,
       xlim = c(0.5, 2.5),
)

## 孟德尔后：验证集、双向孟德尔、共定位分析

library(tidyverse)

load('exposure_dat.Rdata')

gene=read.table('./OR.txt',sep = '\t',header = T)
gene=gene$exposure

exposure_dat=exposure_dat[exposure_dat$exposure %in% gene,]

### 验证集----

#提取结局数据,换一个队列
library(TwoSampleMR)
outcome_dat <- extract_outcome_data(snps=exposure_dat$SNP, outcomes="ebi-a-GCST010004")

# 取交集
exposure_dat=exposure_dat[exposure_dat$SNP %in% outcome_dat$SNP,]


harmonised_dat <- harmonise_data(exposure_dat, outcome_dat)


## MR

mr_modified <- function(dat = harmonised_dat, prop_var_explained = T)
{
  mr_res <- mr(dat)
  
  pve <- dat %>% 
    dplyr::select(id.exposure, beta.exposure, se.exposure, samplesize.exposure) %>% 
    dplyr::group_by(id.exposure) %>% 
    dplyr::summarise(pve = sum((beta.exposure^2)/(beta.exposure^2 + samplesize.exposure*se.exposure^2)))
  
  if(prop_var_explained)
  {
    mr_res <- mr_res %>% 
      dplyr::left_join(pve, by = "id.exposure")
  }
  
  return(mr_res)
}


mr_res_vali <- mr_modified(harmonised_dat, prop_var_explained = T)

save(mr_res_vali,harmonised_dat,file ='mr_input_res_vali.Rdata')


result_or=generate_odds_ratios(mr_res_vali)
write.table(result_or[,4:ncol(result_or)],"OR_vali.txt",row.names = F,sep = "\t",quote = F)

#将统计结果绘制森林图


library(grid)
library(forestploter)


mydata=read.table("OR_vali.txt",header = T,sep = "\t")
mydata$` ` <- paste(rep(" ", 20), collapse = " ")
mydata$`OR (95% CI)` <- ifelse(is.na(mydata$or), "",sprintf("%.4f (%.4f - %.4f)",
                                                            mydata$or, mydata$or_lci95, 
                                                            mydata$or_uci95))
mydata_ivw=mydata[mydata$method%in%c("Inverse variance weighted","Wald ratio"),]
mydata_ivw=mydata_ivw %>% arrange(desc(or))
order=as.character(mydata_ivw$exposure)
mydata$geneorder <- factor(mydata$exposure, levels = order)
sorted_data <- mydata %>% arrange(geneorder)

forest(sorted_data[,c(1:3,6,13,14)],
       est = sorted_data$or,
       lower =sorted_data$or_lci95, 
       upper = sorted_data$or_uci95,
       sizes =0.3,
       ci_column =5 ,
       ref_line = 1,
       xlim = c(0.4, 2),
)

forest(mydata_ivw[,c(1:3,6,13,14)],
       est = mydata_ivw$or,
       lower =mydata_ivw$or_lci95, 
       upper = mydata_ivw$or_uci95,
       sizes =0.3,
       ci_column =5 ,
       ref_line = 1,
       xlim = c(0.5, 2.5),
)

### 反向孟德尔
# 暴露
bimr_SLE<- extract_instruments('ebi-a-GCST010005', p1=5e-08, clump=TRUE)

#提取结局数据
outcome_gene<- extract_outcome_data(snps=bimr_SLE$SNP, outcomes=c("eqtl-a-ENSG00000105281","eqtl-a-ENSG00000146833"))

# 取交集
bimr_SLE =bimr_SLE [bimr_SLE $SNP %in% outcome_gene$SNP,]


harmonised_SLE_gene <- harmonise_data(bimr_SLE, outcome_gene)

bimr_mr_SLE_gene <- mr(harmonised_SLE_gene)

result_or=generate_odds_ratios(bimr_mr_SLE_gene)
write.table(result_or[,4:ncol(result_or)],"bi_OR.txt",row.names = F,sep = "\t",quote = F)

#将统计结果绘制森林图

library(grid)
library(forestploter)


mydata=read.table("bi_OR.txt",header = T,sep = "\t")
## !!
mydata$outcome=c('SLC1A5',"TRIM4")
mydata$` ` <- paste(rep(" ", 20), collapse = " ")
mydata$`OR (95% CI)` <- ifelse(is.na(mydata$or), "",sprintf("%.4f (%.4f - %.4f)",
                                                            mydata$or, mydata$or_lci95, 
                                                            mydata$or_uci95))
forest(mydata[,c(1:3,6,12,13,14)],
       est = mydata$or,
       lower =mydata$or_lci95, 
       upper = mydata$or_uci95,
       sizes =0.3,
       ci_column =6 ,
       ref_line = 1,
       xlim = c(0.75, 1.25),
)

# 暴露
bimr_SLE<- extract_instruments('ebi-a-GCST010004', p1=5e-08, clump=TRUE)

#提取结局数据
outcome_gene<- extract_outcome_data(snps=bimr_SLE$SNP, outcomes=c("eqtl-a-ENSG00000105281","eqtl-a-ENSG00000146833"))

# 取交集
bimr_SLE =bimr_SLE [bimr_SLE $SNP %in% outcome_gene$SNP,]


harmonised_SLE_gene <- harmonise_data(bimr_SLE, outcome_gene)

bimr_mr_SLE_gene <- mr(harmonised_SLE_gene)

result_or=generate_odds_ratios(bimr_mr_SLE_gene)
write.table(result_or[,4:ncol(result_or)],"bi_OR_vali.txt",row.names = F,sep = "\t",quote = F)

library(grid)
library(forestploter)


mydata=read.table("bi_OR_vali.txt",header = T,sep = "\t")
mydata$outcome=c(rep('SLC1A5',5),rep("TRIM4",5))
mydata$` ` <- paste(rep(" ", 20), collapse = " ")
mydata$`OR (95% CI)` <- ifelse(is.na(mydata$or), "",sprintf("%.4f (%.4f - %.4f)",
                                                            mydata$or, mydata$or_lci95, 
                                                            mydata$or_uci95))
forest(mydata[,c(1:3,6,12,13,14)],
       est = mydata$or,
       lower =mydata$or_lci95, 
       upper = mydata$or_uci95,
       sizes =0.3,
       ci_column =6 ,
       ref_line = 1,
       xlim = c(0.75, 1.25),
)
