# Supplementary material for: Elevated SLC1A5 links to inflamed endothelial cells and proteinuria in membranous nephropathy patients
Source: PeerJ. 2025 Oct 31;13:e20271. doi: 10.7717/peerj.20271 (PMC12581921; doi:10.7717/peerj.20271)
Supplement: Supplemental Information 2 [file peerj-13-20271-s002.zip › 原始代码/scRNAseq.R]

cluster_cols <- c("#DC050C", "#FB8072", "#1965B0", "#7BAFDE", "#882E72",
                  "#B17BA6", "#FF7F00", "#FDB462", "#E7298A", "#E78AC3",
                  "#33A02C", "#B2DF8A", "#55A1B1", "#8DD3C7", "#A6761D",
                  "#E6AB02", "#7570B3", "#BEAED4", "#666666", "#999999",
                  "#aa8282", "#d4b7b7", "#8600bf", "#ba5ce3", "#808000",
                  "#aeae5c", "#1e90ff", "#00bfff", "#56ff0d", "#ffff00")

library(Seurat)
dir='GSE171458_RAW' #各个样本的文件夹所在的路径
samples=list.files(dir)#读出样本文件夹
samples 
#将每个样本分别构建seurat对象并储存到一个list对象（sceList）中
sceList = lapply(samples,function(pro){
  path=file.path(dir,pro) 
  print(pro)
  print(path)
  sce=CreateSeuratObject(counts = read.table(path,row.names = 1,header = T),
                         project =pro)
  return(sce)
})
MN <- merge(sceList[[1]], y=sceList[2:6],
            add.cell.ids = c("MN1","MN2","MN3","MN4","MN5","MN6"), 
            project = "MN")
MN
NOM <- merge(sceList[[7]], y=sceList[[8]],
             add.cell.ids = c("NOM1","NOM2"), 
             project = "NOM")
NOM

#------------------------------数据QC-------------------------------------------
#线粒体基因比例
MN[["percent.mt"]] <- PercentageFeatureSet(MN,pattern = "^MT-")
NOM[["percent.mt"]] <- PercentageFeatureSet(NOM,pattern = "^MT-")

preQC_MN <- VlnPlot(MN, features = c("nFeature_RNA", "nCount_RNA", "percent.mt"), 
                    ncol = 3, 
                    group.by = "orig.ident", 
                    pt.size = 0)
preQC_NOM <- VlnPlot(NOM, features = c("nFeature_RNA", "nCount_RNA", "percent.mt"), 
                     ncol = 3, 
                     group.by = "orig.ident", 
                     pt.size = 0)

MN <- subset(MN, subset = nFeature_RNA > 200 & nFeature_RNA < 5000 & percent.mt < 50)
NOM <- subset(NOM, subset = nFeature_RNA > 200 & nFeature_RNA < 5000 & percent.mt < 50)

postQC_MN <- VlnPlot(MN, features = c("nFeature_RNA", "nCount_RNA", "percent.mt"), 
                     ncol = 3, 
                     group.by = "orig.ident", 
                     pt.size = 0)
postQC_NOM <- VlnPlot(NOM, features = c("nFeature_RNA", "nCount_RNA", "percent.mt"), 
                      ncol = 3, 
                      group.by = "orig.ident", 
                      pt.size = 0)

#------------------------------数据合并去除批次效应-----------------------------
#intergation
MN <- NormalizeData(MN)
MN <- FindVariableFeatures(MN, nfeatures = 4000)
NOM <- NormalizeData(NOM)
NOM <- FindVariableFeatures(NOM, nfeatures = 4000)
#这里我们使用的是CNN去除批次效应
sampleList <- list(MN, NOM)
Macrodata <- FindIntegrationAnchors(object.list = sampleList, dims = 1:50)
Macrodata <- IntegrateData(anchorset = Macrodata, dims = 1:50)
saveRDS(Macrodata, file = "Macrodata.rds")

#------------------------------添加分组-----------------------------------------
Macrodata@meta.data$patient_group=ifelse(grepl("M1",Macrodata@meta.data$orig.ident)=="TRUE","MN1",
                                         ifelse(grepl("M2",Macrodata@meta.data$orig.ident)=="TRUE","MN2",
                                                ifelse(grepl("M3",Macrodata@meta.data$orig.ident)=="TRUE","MN3",
                                                       ifelse(grepl("13M5",Macrodata@meta.data$orig.ident)=="TRUE","MN4",
                                                              ifelse(grepl("M6",Macrodata@meta.data$orig.ident)=="TRUE","MN5",
                                                                     ifelse(grepl("M8",Macrodata@meta.data$orig.ident)=="TRUE","MN6",
                                                                            ifelse(grepl("N8",Macrodata@meta.data$orig.ident)=="TRUE","NOM1",
                                                                                   ifelse(grepl("N9",Macrodata@meta.data$orig.ident)=="TRUE","NOM2","others"))))))))
Macrodata@meta.data$disease_group=ifelse(grepl("N",Macrodata@meta.data$orig.ident)=="TRUE","NOM",
                                         "MN")
table(Macrodata@meta.data$patient_group)
table(Macrodata$disease_group)
#------------------------------数据降维-----------------------------------------
# cell-cycle scoring and regression
s.genes <- cc.genes$s.genes
g2m.genes <- cc.genes$g2m.genes
Macrodata <- CellCycleScoring(Macrodata, 
                              s.features = s.genes, 
                              g2m.features = g2m.genes,
                              set.ident = TRUE)
VlnPlot(Macrodata,features = c("S.Score","G2M.Score"),group.by = "patient_group")

# standard workflow for clustering
Macrodata <- ScaleData(Macrodata, vars.to.regress = c("S.Score", "G2M.Score"), verbose = FALSE)
Macrodata <- RunPCA(Macrodata, npcs = 50, verbose = FALSE)
ElbowPlot(Macrodata)
Macrodata <- FindNeighbors(Macrodata, reduction = "pca", dims = 1:50)
Macrodata <- RunUMAP(Macrodata, reduction = "pca", dims = 1:50)
Macrodata_clustree=Macrodata
seq <- seq(0.1, 1, by = 0.1)
for(res in seq){
  Macrodata_clustree <- FindClusters(Macrodata_clustree, resolution = res)
}
p1 <- clustree(Macrodata_clustree, prefix = 'integrated_snn_res.') + coord_flip()
p1
Macrodata <- FindClusters(Macrodata, resolution = 0.3)
#Idents(Macrodata) <- "seurat_clusters"
#Macrodata$seurat_clusters <- Macrodata@active.ident
DimPlot(Macrodata,split.by="patient_group",ncol=4,group.by="seurat_clusters")
p4=DimPlot(Macrodata,reduction = "umap",label=F,group.by = 'disease_group',cols=c("#00BFC4","#F8766D"))+NoLegend()
p4
p5=DimPlot(sce,reduction = "umap",label=F,group.by = 'disease_group',cols=c("#00BFC4","#F8766D"),
           split.by = "disease_group")
p5
p7=DimPlot(sce,reduction = "umap",label=F,group.by = 'patient_group')+scale_color_ucscgb()
p7
saveRDS(Macrodata,file="Macrodata_dimension_reduced.rds")

#-----------------------------marker基因及细胞群注释----------------------------
#FindAllMarkers找每一群的标志基因
DefaultAssay(Macrodata) <- "RNA"
all.markers  <- FindAllMarkers(Macrodata, 
                               only.pos = TRUE, 
                               min.pct = 0.25,
                               return.thresh = 0.01,
                               logfc.threshold = 0.75)
significant.markers  <- all.markers [all.markers $p_val_adj < 0.2, ]
write.csv(significant.markers, file = "significant.markers.csv")


markers <- c("CUBN", "SLC13A1", "LRP2", "ALDOB",#pt
             "FHL2", "FN1", "MYL9", "CTGF", #mc
             "NPHS2", "PODXL", "PTPRO", #pod
             "UMOD", "SLC12A1", "CLDN16", #loh
             "CALB1", "SLC12A3",#dt
             "SLC4A1", "ATP6V0D2", "FOXI1", "DMRT2", #ic
             "AQP2", "AQP3", "GATA3", #pc
             "CDH5", "PECAM1", "KDR", "CLDN5", #endo
             "DCN", "LUM", "RGS5", "ACTA2", "MCAM", "PDGFRB", #fib/per
             "PTPRC" #immune
)
alldata <- ScaleData(Macrodata, 
                     features = markers, 
                     assay = "RNA")

DoHeatmap(alldata, 
          features = markers,
          group.by = "seurat_clusters",
          assay = "RNA")
DotPlot(Macrodata,features = markers)+coord_flip()
new.cluster.ids <- c("0"="PT", 
                     "1"="PT", 
                     "2"="LOH", 
                     "3"="PC", 
                     "4"="IC", 
                     "5"="Endo", 
                     "6"="MC", 
                     "7"="Myeloid", 
                     "8"="LOH", 
                     "9"="DT", 
                     "10"="Fib/Per", 
                     "11"="IC", 
                     "12"="MC", 
                     "13"="PT", 
                     "14"="Myeloid", 
                     "15"="Pod")
Macrodata <- RenameIdents(Macrodata, new.cluster.ids)                        

# save general cell type names to metadata and relevel based on order in figures
levels(Macrodata) <- c("PT",
                       "MC",
                       "Pod",
                       "LOH", 
                       "DT","IC","PC","Endo","Fib/Per","Myeloid")
Macrodata$celltype <- Macrodata@active.ident
DimPlot(Macrodata, group.by = "celltype",label = T)
saveRDS(Macrodata, file = "Macrodata_RENAMED.rds")

markers <- c("CUBN", "SLC13A1", "LRP2",#pt
             "MYL9", "CTGF", #mc
             "NPHS2", "PODXL", "PTPRO", #pod
             "SLC12A1", "CLDN16", #loh
             "CALB1", "SLC12A3",#dt
             "SLC4A1", "ATP6V0D2", #ic
             "AQP2", "AQP3", "GATA3", #pc
             "PECAM1", "KDR", #endo
             "RGS5", "ACTA2", #fib/per
             "PTPRC" #immune
)
#install.packages("remotes")  
#remotes::install_github("lyc-1995/MySeuratWrappers")#通过链接安装包  
library(MySeuratWrappers)
library(ggplot2)
DefaultAssay(Macrodata) <- "RNA"
#Idents(Macrodata) <- "integrated_snn_res.0.3"
VlnPlot(Macrodata, features = markers,
        stacked=T,pt.size=0,
        cols = my36colors,#颜色
        direction = "horizontal", #水平作图
        x.lab = '', y.lab = '')+#横纵轴不标记任何东西
  theme(axis.text.x = element_blank(), 
        axis.ticks.x = element_blank())#不显示坐标刻度

sce = Macrodata
my10colors <-c('#F1BB72','#53A85F', "#FB8072", '#57C3F3','#91D0BE',
               '#AB3282','#E63863','#58A4C3',"#E78AC3",'#6778AE')
alpha.use <- 0.35  #细胞数量太多可以降低透明度
p1=DimPlot(sce,label=T,group.by="celltype",cols=my10colors)+labs(x = "UMAP1", y = "UMAP2") +
  theme_dr()+
  theme(panel.grid.major = element_blank(),
        panel.grid.minor = element_blank())

p1$layers[[1]]$mapping$alpha <- alpha.use
p1 <- p1 + scale_alpha_continuous(range = alpha.use,guide="none")
p1

sce=subset(sce,celltype%in%"Myeloid")
data<-as.sparse(sce@assays$RNA@counts)
meta=sce@meta.data
meta=meta[,c(1:9,14)]
sce_im=CreateSeuratObject(counts = data,meta.data = meta)
sce=sce_im
rm(sce_im)
saveRDS(sce,file="myeloid seurat.rds")
#------------------------------数据降维-----------------------------------------
# standard workflow for clustering
sce <- NormalizeData(sce,normalization.method = "LogNormalize", scale.factor = 10000)
sce <- FindVariableFeatures(sce,selection.method = "vst", nfeatures = 4000)
sce <- ScaleData(sce)
sce <- RunPCA(sce, features = VariableFeatures(sce))
ElbowPlot(sce)
sce <- RunHarmony(sce, "orig.ident")
sce <- FindNeighbors(sce, reduction = "harmony")
sce <- RunUMAP(sce, reduction = "harmony",dims=1:10)
sce_clustree=sce
seq <- seq(0.1, 1, by = 0.1)
for(res in seq){
  sce_clustree <- FindClusters(sce_clustree, resolution = res)
}
p1 <- clustree(sce_clustree, prefix = 'RNA_snn_res.') + coord_flip()
p1
sce <- FindClusters(sce, resolution = 0.3)
#Idents(sce) <- "seurat_clusters"
#sce$seurat_clusters <- sce@active.ident
DimPlot(sce,split.by="patient_group",ncol=4,group.by="seurat_clusters")
p4=DimPlot(sce,reduction = "umap",label=F,group.by = 'disease_group',cols=c("#00BFC4","#F8766D"))+NoLegend()
p4
p5=DimPlot(sce,reduction = "umap",label=F,group.by = 'disease_group',cols=c("#00BFC4","#F8766D"),
           split.by = "disease_group")
p5
p7=DimPlot(sce,reduction = "umap",label=F,group.by = 'patient_group')+scale_color_ucscgb()
p7
saveRDS(sce,file="sce_dimension_reduced.rds")

DefaultAssay(sce) <- "RNA"
Idents(sce)=sce@meta.data$state
all.markers  <- FindAllMarkers(sce, test.use = "wilcox",
                               only.pos = TRUE, 
                               min.pct = 0.25,
                               return.thresh = 0.05,
                               logfc.threshold = 0.75)
significant.markers  <- all.markers [all.markers $p_val < 0.05, ]
write.csv(significant.markers, file = "significant.markers.csv")

markers <- c("LYZ","CD14","FCN1","FCGR3A",
             "CD68","CD163",
             "MRC1","TGFB1",
             "IL1B","TNF","HLA-DRA"
             
)
DotPlot(sce,features = markers)+coord_flip()
olink_deg=markers
#计算平均表达量
DefaultAssay(sce) <- "RNA"
gene_cell_exp <- AverageExpression(sce,assays="RNA",
                                   features = olink_deg,
                                   group.by = 'state',
                                   slot = 'data') 
gene_cell_exp <- as.data.frame(gene_cell_exp$RNA)

#complexheatmap作图
library(ComplexHeatmap)
#顶部细胞类型注释
df <- data.frame(colnames(gene_cell_exp))
colnames(df) <- 'state'
top_anno = HeatmapAnnotation(df = df,#细胞名/cluster
                             border = F,
                             show_annotation_name = F,
                             gp = gpar(col = 'white',lwd=0)
)#颜色设置
#数据标准化缩放一下
marker_exp <- t(scale(t(gene_cell_exp),scale = T,center = T))
marker_exp=na.omit(marker_exp)
Heatmap(marker_exp,
        cluster_rows = T,
        show_row_dend = FALSE,
        cluster_columns = F,
        show_column_names = F,
        show_row_names = T,
        column_title = NULL,
        heatmap_legend_param = list(
          title=' '),
        col = colorRampPalette(c("blue","white","red"))(100),
        border = 'white',
        rect_gp = gpar(col = "white", lwd = 0),
        row_names_gp = gpar(fontsize = 10),
        column_names_gp = gpar(fontsize = 10),
        top_annotation = top_anno)


alldata <- ScaleData(sce, 
                     features = markers, 
                     assay = "RNA")

DoHeatmap(alldata, 
          features = markers,
          group.by = "seurat_clusters",
          assay = "RNA")
DotPlot(sce,features = markers)+coord_flip()

devtools::install_github("MarioniLab/miloR", ref="devel") 
library(miloR)#UMAP降维数据不会出错，TSNE不行,要有重复
library(Seurat)
library(ggplot2)
library(SingleCellExperiment)
#remotes::install_github('satijalab/seurat-wrappers')
library(SeuratWrappers)
library(ggbeeswarm)
library(scater)
library(scales)
library(forcats)
library(data.table)
library(stringr)
library(dplyr)

#加载单细胞数据
DimPlot(sce,label = T)
unique(sce$disease_group)
# [1] "disease" "healthy"
sce$group<- factor(sce$album, levels=c("MA","NOM","noMA"))#样本分组
sce$group<- factor(sce$disease_group, levels=c("MN","NOM"))#样本分组
#miloR输入对象是SingleCellExperiment，所以我们是常用的seurat对象的话，转化一下
sce <- as.SingleCellExperiment(sce)
sce_milo <- miloR::Milo(sce)#milo object构建
sce_milo <- miloR::buildGraph(sce_milo, k = 40, d = 20)#构建k-nearest neighbour graph
#k是构建graph是需要考虑的邻近的数量，这个参数可自行调整
#定义具有代表性的邻域
sce_milo <- makeNhoods(sce_milo, 
                       prop = 1, #随机抽取细胞比例，一般情况0.1-0.2足够
                       k = 40, #建议使用与buildGraph一样的k值
                       d=20, #KNN降维数，建议使用与buildGraph一样的d值
                       refined = TRUE)
plotNhoodSizeHist(sce_milo)

sce_milo <- countCells(sce_milo, meta.data = data.frame(colData(sce_milo)), 
                       sample="orig.ident")#sample是样本重复
#分组，类似于做差异分析的时候构建的design
traj_design <- data.frame(colData(sce_milo))[,c("orig.ident", "group")]#分别是重复样本ID和分组
traj_design$orig.ident <- as.factor(traj_design$orig.ident)
traj_design <- distinct(traj_design)
rownames(traj_design) <- traj_design$orig.ident
#计算cell距离
sce_milo <- calcNhoodDistance(sce_milo, d=30)
contrast.1 <- c("groupMA - groupnoMA")
contrast.1 <- c("groupMN - groupNOM")
ave.contrast <- c("groupMA - (groupnoMA+groupNOM)/2")
#差异分析结果、实验分组两者之前差异
da_results <- testNhoods(sce_milo, 
                         design = ~0 + group, 
                         design.df = traj_design,
                         model.contrasts = ave.contrast
)#分组
sce_milo <- buildNhoodGraph(sce_milo)#构建graph for 可视化


#可视化，这些可视化函数都可以与ggplot2互通，所以图片修饰上可以按照ggplot2的方式

#可视化1----------------------------------------------------------------------------
#UMAP图
plotUMAP(sce_milo, colour_by = "state")
#UMAP图展示neighborhoods
pdf('milo_PMN.pdf', width=8, height=8)
plotNhoodGraphDA(sce_milo, da_results, alpha=0.1) +
  scale_fill_gradient2(low="#070091",#修改颜色
                       mid="lightgrey",
                       high="#910000", 
                       name="log2FC",
                       limits=c(-5,5),
                       oob=squish) +
  plotUMAP(sce_milo, colour_by = "state")


#可视化2----------------------------------------------------------------------------
#蜂群图展示celltype logFC变化
da_results <- annotateNhoods(sce_milo, da_results, coldata_col = "state")
plotDAbeeswarm(da_results, group.by = "state") +
  scale_color_gradient2(low="#070091",
                        mid="lightgrey",
                        high="#910000",
                        #limits=c(-5,5),
                        oob=squish) +
  labs(x="", y="Log2 Fold Change") +
  theme_bw(base_size=10)+
  theme(axis.text = element_text(colour = 'black'))


library(monocle)
#Load Seurat object

data<-as.sparse(sce@assays$RNA@counts)
pd <- new('AnnotatedDataFrame', data = sce@meta.data)
fData <- data.frame(gene_short_name = row.names(data), row.names = row.names(data))
fd <- new('AnnotatedDataFrame', data = fData)
#Construct monocle cds
monocle_cds <- newCellDataSet(data,
                              phenoData = pd,
                              featureData = fd,
                              lowerDetectionLimit = 0.01,
                              expressionFamily = negbinomial.size())
Mono.cds2 <- estimateSizeFactors(monocle_cds)
Mono.cds2 <- estimateDispersions(Mono.cds2)
#筛选基因,这里可以根据自己的需要筛选特定的基因
disp_table <- dispersionTable(Mono.cds2)
unsup_clustering_genes <- subset(disp_table, mean_expression >= 0.1)
Mono.cds2 <- setOrderingFilter(Mono.cds2, unsup_clustering_genes$gene_id)
#用DDRtree 进行降维分析
Mono.cds2 <- reduceDimension(
  Mono.cds2,
  max_components = 2,
  method = 'DDRTree')
#计算psudotime值,设定rootstate
Mono.cds2 <- orderCells(Mono.cds2)
head(pData(Mono.cds2)) 
plot_cell_trajectory(Mono.cds2, color_by = "Pseudotime")+
  theme(axis.text.y = element_blank(),axis.ticks.y = element_blank(), axis.text.x = element_blank(), axis.ticks.x = element_blank())+
  theme(panel.border = element_rect(fill=NA,color="black", linewidth=1, linetype="solid"))
plot_cell_trajectory(Mono.cds2, color_by = "State")+
  theme(axis.text.y = element_blank(),axis.ticks.y = element_blank(), axis.text.x = element_blank(), axis.ticks.x = element_blank())+
  theme(panel.border = element_rect(fill=NA,color="black", linewidth=1, linetype="solid"))
plot_cell_trajectory(Mono.cds2, color_by = "disease_group")
plot_cell_trajectory(Mono.cds2, color_by = "seurat_clusters")+
  theme(axis.text.y = element_blank(),axis.ticks.y = element_blank(), axis.text.x = element_blank(), axis.ticks.x = element_blank())+
  theme(panel.border = element_rect(fill=NA,color="black", linewidth=1, linetype="solid"))
#计算psudotime值,设定rootstate
Mono.cds2 <- orderCells(Mono.cds2,root_state = 9)

#state差异基因
states_de <- differentialGeneTest(Mono.cds,
                                  fullModelFormulaStr = "~State",
)
states_de <- states_de[order(states_de$qval), ]
write.csv(states_de, file = "states_de.csv")
state_de=read.csv(file="states_de.csv")
state_de=state_de[state_de$X%in%unsup_clustering_genes$gene_id,]#用于热图

#分支分析
BEAM_res=BEAM(Mono.cds2,branch_point = 3,cores=24)##core很重要不然会很慢
#会返回每个基因的显著性，显著的基因就是那些随不同branch变化的基因
#这一步很慢
BEAM_res_extract=BEAM_res[,c("gene_short_name","pval","qval")]
saveRDS(BEAM_res_extract, file = "BEAM_res mye POINT3.rds")

tmp1=plot_genes_branched_heatmap(Mono.cds2[row.names(subset(BEAM_res,qval<0.05)),],
                                 branch_point = 3,
                                 num_clusters = 3, #这些基因被分成几个group
                                 cores = 1,
                                 branch_labels = c("state 1", "state 11"),
                                 hmcols = NULL, #默认值
                                 #hmcols = colorRampPalette(rev(brewer.pal(9, "PRGn")))(62),
                                 branch_colors = c("#979797", "#F05662", "#7990C8"), #pre-branch, Cell fate 1, Cell fate 2分别用什么颜色
                                 use_gene_short_name = T,
                                 show_rownames = F,
                                 return_heatmap = T #是否返回一些重要信息
)
gene_group=tmp1$annotation_row
gene_group$gene=rownames(gene_group)
write.csv(gene_group,file="beam genes point3.csv")
saveRDS(Mono.cds2,file="Mono.cds2.rds")
pd <- pData(Mono.cds2)
sce <- AddMetaData(sce,metadata = pd$Pseudotime,col.name = 'pseudotime')
sce <- AddMetaData(sce,metadata = pd$State,col.name = 'state')
saveRDS(sce,file="sce_mye_ADDpseudo.rds")

# single-cell analysis package
library(Seurat)

# plotting and data science packages
library(tidyverse)
library(cowplot)
library(patchwork)

# co-expression network analysis packages:
library(WGCNA)
library(hdWGCNA)

# using the cowplot theme for ggplot
theme_set(theme_cowplot())

# set random seed for reproducibility
set.seed(123)

# optionally enable multithreading
enableWGCNAThreads(nThreads = 24)

DimPlot(sce, group.by = "state", label = T) + umap_theme() + ggtitle("State") + NoLegend()

sce_hd <- SetupForWGCNA(
  sce,
  gene_select = "fraction",
  fraction = 0.05,
  wgcna_name = "myeloid" # hdWGCNA实验名称
)

# 构造metacell
sce_hd <- MetacellsByGroups(
  seurat_obj = sce_hd,
  group.by = c("state","patient_group"),  # 将来自同一Sample的同种cell_type构造成metacell
  reduction = "harmony", # 用于执行KNN算法，此处harmony为通过harmony校正过的PCA
  k = 5, # KNN参数
  max_shared = 10, # 两个metacell可共享的最大细胞数
  min_cells = 10,
  ident.group = "state"  # Idents名
)

# 标准化metacell表达矩阵
sce_hd <- NormalizeMetacells(sce_hd)
sce_hd@misc$myeloid$wgcna_metacell_obj
head(sce_hd@misc$myeloid$wgcna_metacell_obj, 2)

sce_hd <- SetDatExpr(
  sce_hd,
  group_name = "6", # 挑选感兴趣的细胞类型，可以c("INH", "EX")挑选多个感兴趣的细胞类型
  group.by = "state", # INH所在的metadata列名
  assay = "RNA",
  slot = "data"
)

sce_hd <- TestSoftPowers(
  sce_hd,
  networkType = "signed" # 此外，还可选择“unsigned”或“signed hybrid”参数
)
plot_list <- PlotSoftPowers(sce_hd)
wrap_plots(plot_list, ncol=2)

# construct co-expression network:
sce_hd <- ConstructNetwork(
  sce_hd, soft_power = 12, # 上图中黑色圆圈中的最佳软阈值
  setDatExpr = FALSE, overwrite_tom = TRUE, 
  tom_name = 'Myeloid' # TOM矩阵名称，运行后会在当前目录生成一个TOM文件夹保存TOM矩阵
)
PlotDendrogram(sce_hd, main='Macrophage hdWGCNA Dendrogram')
# 读入TOM矩阵
TOM <- GetTOM(sce_hd)

# 查看TOM矩阵元素
TOM[1:4, 1:4]
# harmony前需要进行正态化（Scale）
sce_hd <- ScaleData(sce_hd, features = VariableFeatures(sce_hd))

# 计算所有的MEs，比较耗时
sce_hd <- ModuleEigengenes(
  sce_hd,
  group.by.vars = "patient_group"  # 根据Sample去批次
)

# compute eigengene-based connectivity (kME):
sce_hd <- ModuleConnectivity(
  sce_hd,
  group.by = 'state', group_name = '6'  # 这里继续计算INH（感兴趣的细胞类型）的kME
)

# 重命名module，以表明这些module由PT计算所得
sce_hd <- ResetModuleNames(
  sce_hd,
  new_name = "Macro-M"
)

# 可视化每个模块中的基因的kME
PlotKMEs(sce_hd, ncol = 4, n_hubs = 10)

# get the module assignment table:
modules <- GetModules(sce_hd)

# 通过GetHubGenes函数抽取每个模块的topN hub节点，即每个模块中kME高的topN个基因
hub_df <- GetHubGenes(seurat_obj = sce_hd, n_hubs = 10)

# 至此，基本完成了hdWGCNA分析
saveRDS(sce_hd, file = 'hdWGCNA_object.rds')

# 根据每个模块的topN个基因对细胞进行打分
sce_hd <- ModuleExprScore(
  sce_hd,
  n_genes = 10, # topN hub genes
  method = "UCell" # 打分方法，分为Seurat、UCell
)

# 根据hMEs进行FeaturePlot
plot_list <- ModuleFeaturePlot(
  sce_hd,
  features = 'scores', # 可选择MEs、hMEs、scores、average
  order = TRUE, # order so the points with highest hMEs are on top,
  ucell = TRUE
)
wrap_plots(plot_list, ncol = 3)

plot_list <- ModuleFeaturePlot(
  sce_hd,
  features = 'hMEs', # 可选择MEs、hMEs、scores、average
  order = TRUE # order so the points with highest hMEs are on top,
)
wrap_plots(plot_list, ncol = 5)

# 模块相关性
ModuleCorrelogram(sce_hd)

# 利用Seurat自带的可视化方法

# get hMEs from seurat object
MEs <- GetMEs(sce_hd, harmonized=TRUE)
mods <- colnames(MEs); mods <- mods[mods != 'grey']

# add hMEs to Seurat meta-data:
sce_hd@meta.data <- cbind(sce_hd@meta.data, MEs)
p <- DotPlot(sce_hd, features = mods, group.by = "celltype")

p <- p + 
  #     coord_flip() + # 反转x/y轴
  RotatedAxis() + # 旋转坐标轴标签
  scale_color_gradient2(high = "red", mid = "grey95", low = "blue")  # 改颜色

p

# 将基因降维成UMAP图，该函数会在Seurat_obj@misc$wgcna_name中生成一个module_umap矩阵
sce_hd <- RunModuleUMAP(
  sce_hd, 
  n_hubs = 10, # 用于UMAP嵌入的hub genes
  n_neighbors = 15, # UMAP参数
  min_dist = 0.1 # 两个点（基因）在UMAP空间中的最短距离
)

# get the hub gene UMAP table from the seurat object
umap_df <- GetModuleUMAP(sce_hd)

ggplot(umap_df, aes(x = UMAP1, y = UMAP2)) + # 设置坐标轴
  geom_point(
    color = umap_df$color, # 按module对点（gene）着色
    size = umap_df$kME * 2 # 点的大小与其kME值相关
  ) + 
  umap_theme()

ModuleUMAPPlot(
  sce_hd,
  edge.alpha = 0.25,
  sample_edges = T,
  edge_prop = 0.1, # 采样10%的边用于可视化
  label_hubs = 1, # 每个module用于展示的hub genes
  keep_grey_edges = F
)

# convert sex to factor
sce_hd$album <- as.factor(sce_hd$album)
sce_hd$state <- as.character(sce_hd$state)

# convert age_death to numeric
#seurat_obj$age_death <- as.numeric(seurat_obj$age_death)

datatraits=data.frame(row.names=rownames(sce_hd@meta.data),title=rownames(sce_hd@meta.data),group=sce_hd$state)
group_matrix <- model.matrix(~ group - 1, data = datatraits)
colnames(group_matrix)=c("State1","State2","State3","State4","State6","State7","State8","State9")
datTraits=group_matrix
rm(group_matrix)
sce_hd@meta.data=cbind(sce_hd@meta.data,datTraits)
# 需要与模块进行关联的特征，该特征从Seurat_obj@meta.data抽取
cur_traits <- c("State1","State2","State3","State4","State6","State7","State8","State9")

# 将基因模块与特征进行关联
sce_hd <- ModuleTraitCorrelation(
  sce_hd,
  traits = cur_traits,  # 需要与模块进行关联的特征
  group.by = "state"  # 该参数表示以cell_type进行分组，以cell_type为单位计算每个cell_type的模块-特征相关性矩阵
)

# 查看相关性矩阵
mt_cor <- GetModuleTraitCorrelation(sce_hd)

names(mt_cor)
# 'cor''pval''fdr'

names(mt_cor$cor)
# 'all_cells''INH''EX''OPC''ODC''ASC''MG'

head(mt_cor$cor$all_cells[, 1:5])

# 模块-特征相关性热图
heat=PlotModuleTraitCorrelation(
  sce_hd,
  label = 'fdr',  # 可选pval、fdr作为显著性分数
  label_symbol = 'stars',  # 以*号作为显著性标记，numeric则显示数值
  text_size = 2,
  text_digits = 2,
  text_color = 'black',
  high_color = 'red',
  mid_color = 'white',
  low_color = 'blue',
  plot_max = 0.2,
  combine=FALSE
)
heat[1]
write.csv(modules,file="wgcna_modules_macro.csv")
saveRDS(sce_hd, file = 'hdWGCNA_object.rds')

library(ggforce)
library(ggplot2)
library(clusterProfiler)
library(org.Hs.eg.db)
df <- read.csv("wgcna_modules_macro.csv", header = T)
df=df[df$module%in%"Macro-M3",]
###KEGG analysis
entrezid_all = mapIds(x = org.Hs.eg.db,  #按照自己的物种修改
                      keys = df$gene_name, 
                      keytype = "SYMBOL", 
                      column = "ENTREZID")
entrezid_all  = na.omit(entrezid_all) 
entrezid_all = data.frame(entrezid_all) 


KEGG_enrich = enrichKEGG(gene = entrezid_all[,1], 
                         keyType = "kegg",
                         pAdjustMethod = 'BH',  
                         organism= "hsa", 
                         qvalueCutoff = 0.05,
                         pvalueCutoff=0.05)
KEGG_enrich  = KEGG_enrich@result
###挑选部分用于展示结果

KEGG_enrich <- KEGG_enrich[c(1:4,7:9,13,17,22,25,28,34,35),]
KEGG_enrich$`-log10(p)` <- -log10(KEGG_enrich$pvalue)


KEGG_enrich$Description <-  sub("- .*", "", KEGG_enrich$Description)


###作图
p=ggplot(KEGG_enrich) +
  ggforce::geom_link(data = KEGG_enrich, 
                     aes(x = 0,
                         y = reorder(Description, -`-log10(p)`),
                         xend =`-log10(p)`,
                         yend = Description,
                         colour="grey",
                         alpha = after_stat(index),
                         size = after_stat(index)),
                     show.legend = F)+
  geom_point(data = KEGG_enrich,
             aes(x = `-log10(p)`, y = Description),
             size=6,
             shape = 21,
             fill = "white")+
  scale_colour_manual(values =c("red"))+
  geom_text(mapping=aes(x=`-log10(p)`,
                        y=Description,
                        label=Count),
            size =2.5,color="black")+
  geom_vline(xintercept = -log10(0.05),
             color = "grey60",
             linetype=2, cex=0.5)+
  theme_classic()+
  theme(axis.title.y = element_blank(),
        axis.text = element_text(colour = 'black'))+
  labs(x="-Log10(P-value)")
p


sce = Macrodata
sce=subset(sce,celltype%in%"Endo")
data<-as.sparse(sce@assays$RNA@counts)
meta=sce@meta.data
meta=meta[,c(1:9,14)]
sce_pt=CreateSeuratObject(counts = data,meta.data = meta)
sce=sce_pt
rm(sce_pt)
saveRDS(sce,file="pt seurat.rds")
#------------------------------数据降维-----------------------------------------
# standard workflow for clustering
sce <- NormalizeData(sce,normalization.method = "LogNormalize", scale.factor = 10000)
sce <- FindVariableFeatures(sce,selection.method = "vst", nfeatures = 4000)
sce <- ScaleData(sce)
sce <- RunPCA(sce, features = VariableFeatures(sce))
ElbowPlot(sce)
library(harmony)
sce <- RunHarmony(sce, "orig.ident")
sce <- FindNeighbors(sce, reduction = "harmony")
sce <- RunUMAP(sce, reduction = "harmony",dims=1:5)
library(clustree)
sce_clustree=sce
seq <- seq(0.1, 1, by = 0.1)
for(res in seq){
  sce_clustree <- FindClusters(sce_clustree, resolution = res)
}
p1 <- clustree(sce_clustree, prefix = 'RNA_snn_res.') + coord_flip()
p1
sce <- FindClusters(sce, resolution = 0.5)
#Idents(sce) <- "seurat_clusters"
#sce$seurat_clusters <- sce@active.ident
DimPlot(sce,split.by="patient_group",ncol=4,group.by="seurat_clusters")
p4=DimPlot(sce,reduction = "umap",label=F,group.by = 'disease_group',cols=c("#F8766D","#00BFC4"))#+NoLegend()
p4
p5=DimPlot(sce,reduction = "umap",label=F,group.by = 'disease_group',cols=c("#F8766D","#00BFC4"),
           split.by = "disease_group")
p5
library(ggsci)
p7=DimPlot(sce,reduction = "umap",label=F,group.by = 'patient_group')+scale_color_ucscgb()
p7
saveRDS(sce,file="sce_dimension_reduced.rds")
DimPlot(sce)

DefaultAssay(sce) <- "RNA"
Idents(sce)=sce@meta.data$state
all.markers  <- FindAllMarkers(sce, test.use = "wilcox",
                               only.pos = TRUE, 
                               min.pct = 0.25,
                               return.thresh = 0.05,
                               logfc.threshold = 0.75)
significant.markers  <- all.markers [all.markers $p_val < 0.05, ]
write.csv(significant.markers, file = "significant.state.csv")


markers <- c("EPCAM","PTPRC","PECAM1","CDH5","KDR","VWF","CLDN5"
             
)
DotPlot(sce,features = markers)+coord_flip()


sce_endo=subset(sce,seurat_clusters%in%c(0:6))
data<-as.sparse(sce_endo@assays$RNA@counts)
meta=sce_endo@meta.data
meta=meta[,c(1:10)]
sce_endo=CreateSeuratObject(counts = data,meta.data = meta)
sce=sce_endo
rm(sce_endo)
saveRDS(sce,file="endo seurat.rds")


olink_deg=markers
#计算平均表达量
DefaultAssay(sce) <- "RNA"
gene_cell_exp <- AverageExpression(sce,assays="RNA",
                                   features = olink_deg,
                                   group.by = 'state',
                                   slot = 'data') 
gene_cell_exp <- as.data.frame(gene_cell_exp$RNA)

#complexheatmap作图
library(ComplexHeatmap)
#顶部细胞类型注释
df <- data.frame(colnames(gene_cell_exp))
colnames(df) <- 'state'
top_anno = HeatmapAnnotation(df = df,#细胞名/cluster
                             border = F,
                             show_annotation_name = F,
                             gp = gpar(col = 'white',lwd=0)
)#颜色设置
#数据标准化缩放一下
marker_exp <- t(scale(t(gene_cell_exp),scale = T,center = T))
marker_exp=na.omit(marker_exp)
Heatmap(marker_exp,
        cluster_rows = T,
        show_row_dend = FALSE,
        cluster_columns = F,
        show_column_names = F,
        show_row_names = T,
        column_title = NULL,
        heatmap_legend_param = list(
          title=' '),
        col = colorRampPalette(c("blue","white","red"))(100),
        border = 'white',
        rect_gp = gpar(col = "white", lwd = 0),
        row_names_gp = gpar(fontsize = 10),
        column_names_gp = gpar(fontsize = 10),
        top_annotation = top_anno)


alldata <- ScaleData(sce, 
                     features = markers, 
                     assay = "RNA")

DoHeatmap(alldata, 
          features = markers,
          group.by = "seurat_clusters",
          assay = "RNA")
DotPlot(sce,features = markers)+coord_flip()

devtools::install_github("MarioniLab/miloR", ref="devel") 
library(miloR)#UMAP降维数据不会出错，TSNE不行,要有重复
library(Seurat)
library(ggplot2)
library(SingleCellExperiment)
#remotes::install_github('satijalab/seurat-wrappers')
library(SeuratWrappers)
library(SeuratObject)
library(ggbeeswarm)
library(scater)
library(scales)
library(forcats)
library(data.table)
library(stringr)
library(dplyr)

#加载单细胞数据
DimPlot(sce,label = T)
unique(sce$disease_group)
# [1] "disease" "healthy"
sce$group<- factor(sce$album, levels=c("MA","NOM","noMA"))#样本分组
sce$group<- factor(sce$disease_group, levels=c("MN","NOM"))#样本分组
#miloR输入对象是SingleCellExperiment，所以我们是常用的seurat对象的话，转化一下
sce <- as.SingleCellExperiment(sce)
sce_milo <- miloR::Milo(sce)#milo object构建
sce_milo <- miloR::buildGraph(sce_milo, k = 40, d = 20)#构建k-nearest neighbour graph
#k是构建graph是需要考虑的邻近的数量，这个参数可自行调整
#定义具有代表性的邻域
sce_milo <- makeNhoods(sce_milo, 
                       prop = 1, #随机抽取细胞比例，一般情况0.1-0.2足够
                       k = 40, #建议使用与buildGraph一样的k值
                       d=20, #KNN降维数，建议使用与buildGraph一样的d值
                       refined = TRUE)
plotNhoodSizeHist(sce_milo)

sce_milo <- countCells(sce_milo, meta.data = data.frame(colData(sce_milo)), 
                       sample="orig.ident")#sample是样本重复
#分组，类似于做差异分析的时候构建的design
traj_design <- data.frame(colData(sce_milo))[,c("orig.ident", "group")]#分别是重复样本ID和分组
traj_design$orig.ident <- as.factor(traj_design$orig.ident)
traj_design <- distinct(traj_design)
rownames(traj_design) <- traj_design$orig.ident
#计算cell距离
sce_milo <- calcNhoodDistance(sce_milo, d=20)
contrast.1 <- c("groupMA - groupnoMA")
contrast.1 <- c("groupMN - groupNOM")
ave.contrast <- c("groupMA - (groupnoMA+groupNOM)/2")
#差异分析结果、实验分组两者之前差异
da_results <- testNhoods(sce_milo, 
                         design = ~0 + group, 
                         design.df = traj_design,
                         model.contrasts = ave.contrast
)#分组
sce_milo <- buildNhoodGraph(sce_milo)#构建graph for 可视化


#可视化，这些可视化函数都可以与ggplot2互通，所以图片修饰上可以按照ggplot2的方式

#可视化1----------------------------------------------------------------------------
#UMAP图
plotUMAP(sce_milo, colour_by = "state")
#UMAP图展示neighborhoods
pdf('milo_PMN.pdf', width=8, height=8)
plotNhoodGraphDA(sce_milo, da_results, alpha=0.1) +
  scale_fill_gradient2(low="#070091",#修改颜色
                       mid="lightgrey",
                       high="#910000", 
                       name="log2FC",
                       limits=c(-5,5),
                       oob=squish) +
  plotUMAP(sce_milo, colour_by = "state")


#可视化2----------------------------------------------------------------------------
#蜂群图展示celltype logFC变化
da_results <- annotateNhoods(sce_milo, da_results, coldata_col = "state")
plotDAbeeswarm(da_results, group.by = "state") +
  scale_color_gradient2(low="#070091",
                        mid="lightgrey",
                        high="#910000",
                        #limits=c(-5,5),
                        oob=squish) +
  labs(x="", y="Log2 Fold Change") +
  theme_bw(base_size=10)+
  theme(axis.text = element_text(colour = 'black'))

library(monocle)
#Load Seurat object

data<-as.sparse(sce@assays$RNA@counts)
pd <- new('AnnotatedDataFrame', data = sce@meta.data)
fData <- data.frame(gene_short_name = row.names(data), row.names = row.names(data))
fd <- new('AnnotatedDataFrame', data = fData)
#Construct monocle cds
monocle_cds <- newCellDataSet(data,
                              phenoData = pd,
                              featureData = fd,
                              lowerDetectionLimit = 0.01,
                              expressionFamily = negbinomial.size())
Mono.cds2 <- estimateSizeFactors(monocle_cds)
Mono.cds2 <- estimateDispersions(Mono.cds2)
#筛选基因,这里可以根据自己的需要筛选特定的基因
disp_table <- dispersionTable(Mono.cds2)
unsup_clustering_genes <- subset(disp_table, mean_expression >= 0.1)
Mono.cds2 <- setOrderingFilter(Mono.cds2, unsup_clustering_genes$gene_id)
#用DDRtree 进行降维分析
Mono.cds2 <- reduceDimension(
  Mono.cds2,
  max_components = 2,
  method = 'DDRTree')
#计算psudotime值,设定rootstate
Mono.cds2 <- orderCells(Mono.cds2)
head(pData(Mono.cds2)) 
plot_cell_trajectory(Mono.cds2, color_by = "Pseudotime")+
  theme(axis.text.y = element_blank(),axis.ticks.y = element_blank(), axis.text.x = element_blank(), axis.ticks.x = element_blank())+
  theme(panel.border = element_rect(fill=NA,color="black", linewidth=1, linetype="solid"))
plot_cell_trajectory(Mono.cds2, color_by = "State")+
  theme(axis.text.y = element_blank(),axis.ticks.y = element_blank(), axis.text.x = element_blank(), axis.ticks.x = element_blank())+
  theme(panel.border = element_rect(fill=NA,color="black", linewidth=1, linetype="solid"))
plot_cell_trajectory(Mono.cds2, color_by = "album")
plot_cell_trajectory(Mono.cds2, color_by = "seurat_clusters")+
  theme(axis.text.y = element_blank(),axis.ticks.y = element_blank(), axis.text.x = element_blank(), axis.ticks.x = element_blank())+
  theme(panel.border = element_rect(fill=NA,color="black", linewidth=1, linetype="solid"))
#计算psudotime值,设定rootstate
Mono.cds2 <- orderCells(Mono.cds2,root_state = 1)


#细胞密度曲线图
library(ggpubr)
df <- pData(Mono.cds2) 
ggplot(df, aes(Pseudotime, colour = album, fill=album)) + 
  geom_density(bw=0.5,size=1,alpha = 0.5)+theme_classic2()
ggplot(df, aes(Pseudotime, colour = State, fill=State)) + 
  geom_density(bw=0.5,size=1,alpha = 0.5)+theme_classic2()
ggplot(df, aes(Pseudotime, colour = seurat_clusters, fill=seurat_clusters)) + 
  geom_density(bw=0.5,size=1,alpha = 0.5)+theme_classic2()
plot_cell_trajectory(Mono.cds, color_by = "seurat_clusters")+
  facet_wrap(~seurat_clusters,nrow=2)

ggplot(df, aes(x=Pseudotime,y=seurat_clusters,fill=seurat_clusters))+
  geom_density_ridges(scale=1.5) +
  scale_y_discrete("")+
  theme_minimal()+
  theme(
    panel.grid = element_blank()
  )#+scale_color_ucscgb()+scale_fill_ucscgb()

#state差异基因
states_de <- differentialGeneTest(Mono.cds2,
                                  fullModelFormulaStr = "~State",
)
states_de <- states_de[order(states_de$qval), ]
write.csv(states_de, file = "states_de.csv")
state_de=read.csv(file="states_de.csv")
state_de=state_de[state_de$X%in%unsup_clustering_genes$gene_id,]#用于热图
p=plot_pseudotime_heatmap(Mono.cds2[state_de$X,],
                          num_clusters = 2,
                          cores = 1,return_heatmap=T,
                          show_rownames = F)
clusters <- cutree(p$tree_row, k = 2)
clustering <- data.frame(clusters)
clustering[,1] <- as.character(clustering[,1])
colnames(clustering) <- "Gene_Clusters"
write.csv(clustering,file="state DEGs pseudotime.csv")

plot_genes_in_pseudotime(Mono.cds2[c("CCL2","TNFRSF11B","CXCL8"),],color_by="State",ncol=1)

# single-cell analysis package
library(Seurat)

# plotting and data science packages
library(tidyverse)
library(cowplot)
library(patchwork)

# co-expression network analysis packages:
library(WGCNA)
library(hdWGCNA)

# using the cowplot theme for ggplot
theme_set(theme_cowplot())

# set random seed for reproducibility
set.seed(123)

# optionally enable multithreading
enableWGCNAThreads(nThreads = 24)

DimPlot(sce, group.by = "state", label = T) + umap_theme() + ggtitle("State") + NoLegend()

sce_hd <- SetupForWGCNA(
  sce,
  gene_select = "fraction",
  fraction = 0.05,
  wgcna_name = "endo" # hdWGCNA实验名称
)

# 构造metacell
sce_hd <- MetacellsByGroups(
  seurat_obj = sce_hd,
  group.by = c("state", "patient_group"),  # 将来自同一Sample的同种cell_type构造成metacell
  reduction = "harmony", # 用于执行KNN算法，此处harmony为通过harmony校正过的PCA
  k = 25, # KNN参数
  max_shared = 10, # 两个metacell可共享的最大细胞数
  ident.group = "state"  # Idents名
)

# 标准化metacell表达矩阵
sce_hd <- NormalizeMetacells(sce_hd)
sce_hd@misc$endo$wgcna_metacell_obj
head(sce_hd@misc$endo$wgcna_metacell_obj, 2)

sce_hd <- SetDatExpr(
  sce_hd,
  group_name = "4", # 挑选感兴趣的细胞类型，可以c("INH", "EX")挑选多个感兴趣的细胞类型
  group.by = "state", # INH所在的metadata列名
  assay = "RNA",
  slot = "data"
)

sce_hd <- TestSoftPowers(
  sce_hd,
  networkType = "signed" # 此外，还可选择“unsigned”或“signed hybrid”参数
)
plot_list <- PlotSoftPowers(sce_hd)
wrap_plots(plot_list, ncol=2)

# construct co-expression network:
sce_hd <- ConstructNetwork(
  sce_hd, soft_power = 5, # 上图中黑色圆圈中的最佳软阈值
  setDatExpr = FALSE, overwrite_tom = TRUE, 
  tom_name = 'Endo' # TOM矩阵名称，运行后会在当前目录生成一个TOM文件夹保存TOM矩阵
)
PlotDendrogram(sce_hd, main='Endothelia hdWGCNA Dendrogram')
# 读入TOM矩阵
TOM <- GetTOM(sce_hd)

# 查看TOM矩阵元素
TOM[1:4, 1:4]
# harmony前需要进行正态化（Scale）
sce_hd <- ScaleData(sce_hd, features = VariableFeatures(sce_hd))

# 计算所有的MEs，比较耗时
sce_hd <- ModuleEigengenes(
  sce_hd,
  group.by.vars = "patient_group"  # 根据Sample去批次
)

# compute eigengene-based connectivity (kME):
sce_hd <- ModuleConnectivity(
  sce_hd,
  group.by = 'state', group_name = '4'  # 这里继续计算INH（感兴趣的细胞类型）的kME
)

# 重命名module，以表明这些module由PT计算所得
sce_hd <- ResetModuleNames(
  sce_hd,
  new_name = "Endo-M"
)

# 可视化每个模块中的基因的kME
PlotKMEs(sce_hd, ncol = 3, n_hubs = 10)

# get the module assignment table:
modules <- GetModules(sce_hd)

# 通过GetHubGenes函数抽取每个模块的topN hub节点，即每个模块中kME高的topN个基因
hub_df <- GetHubGenes(seurat_obj = sce_hd, n_hubs = 10)

# 至此，基本完成了hdWGCNA分析
saveRDS(sce_hd, file = 'hdWGCNA_object.rds')

# 根据每个模块的topN个基因对细胞进行打分
sce_hd <- ModuleExprScore(
  sce_hd,
  n_genes = 10, # topN hub genes
  method = "UCell" # 打分方法，分为Seurat、UCell
)

# 根据hMEs进行FeaturePlot
plot_list <- ModuleFeaturePlot(
  sce_hd,
  features = 'scores', # 可选择MEs、hMEs、scores、average
  order = TRUE, # order so the points with highest hMEs are on top,
  ucell = TRUE
)
wrap_plots(plot_list, ncol = 3)

plot_list <- ModuleFeaturePlot(
  sce_hd,
  features = 'hMEs', # 可选择MEs、hMEs、scores、average
  order = TRUE # order so the points with highest hMEs are on top,
)
wrap_plots(plot_list, ncol = 3)

# 模块相关性
ModuleCorrelogram(sce_hd)

# 利用Seurat自带的可视化方法

# get hMEs from seurat object
MEs <- GetMEs(sce_hd, harmonized=TRUE)
mods <- colnames(MEs); mods <- mods[mods != 'grey']

# add hMEs to Seurat meta-data:
sce_hd@meta.data <- cbind(sce_hd@meta.data, MEs)
p <- DotPlot(sce_hd, features = mods, group.by = "celltype")

p <- p + 
  #     coord_flip() + # 反转x/y轴
  RotatedAxis() + # 旋转坐标轴标签
  scale_color_gradient2(high = "red", mid = "grey95", low = "blue")  # 改颜色

p

# 将基因降维成UMAP图，该函数会在Seurat_obj@misc$wgcna_name中生成一个module_umap矩阵
sce_hd <- RunModuleUMAP(
  sce_hd, 
  n_hubs = 10, # 用于UMAP嵌入的hub genes
  n_neighbors = 15, # UMAP参数
  min_dist = 0.1 # 两个点（基因）在UMAP空间中的最短距离
)

# get the hub gene UMAP table from the seurat object
umap_df <- GetModuleUMAP(sce_hd)

ggplot(umap_df, aes(x = UMAP1, y = UMAP2)) + # 设置坐标轴
  geom_point(
    color = umap_df$color, # 按module对点（gene）着色
    size = umap_df$kME * 2 # 点的大小与其kME值相关
  ) + 
  umap_theme()

ModuleUMAPPlot(
  sce_hd,
  edge.alpha = 0.25,
  sample_edges = T,
  edge_prop = 0.1, # 采样10%的边用于可视化
  label_hubs = 1, # 每个module用于展示的hub genes
  keep_grey_edges = F
)

# convert sex to factor
sce_hd$album <- as.factor(sce_hd$album)
sce_hd$state <- as.factor(sce_hd$state)

# convert age_death to numeric
#seurat_obj$age_death <- as.numeric(seurat_obj$age_death)

datatraits=data.frame(row.names=rownames(sce_hd@meta.data),title=rownames(sce_hd@meta.data),group=sce_hd$state)
group_matrix <- model.matrix(~ group - 1, data = datatraits)
colnames(group_matrix)=c("state1","state2","state3","state4","state5")
datTraits=group_matrix
rm(group_matrix)
sce_hd@meta.data=cbind(sce_hd@meta.data,datTraits)
# 需要与模块进行关联的特征，该特征从Seurat_obj@meta.data抽取
cur_traits <- c("state1","state2","state3","state4","state5")

# 将基因模块与特征进行关联
sce_hd <- ModuleTraitCorrelation(
  sce_hd,
  traits = cur_traits,  # 需要与模块进行关联的特征
  group.by = "state"  # 该参数表示以cell_type进行分组，以cell_type为单位计算每个cell_type的模块-特征相关性矩阵
)

# 查看相关性矩阵
mt_cor <- GetModuleTraitCorrelation(sce_hd)

names(mt_cor)
# 'cor''pval''fdr'

names(mt_cor$cor)
# 'all_cells''INH''EX''OPC''ODC''ASC''MG'

head(mt_cor$cor$all_cells[, 1:5])

# 模块-特征相关性热图
heat=PlotModuleTraitCorrelation(
  sce_hd,
  label = 'fdr',  # 可选pval、fdr作为显著性分数
  label_symbol = 'stars',  # 以*号作为显著性标记，numeric则显示数值
  text_size = 2,
  text_digits = 2,
  text_color = 'black',
  high_color = 'red',
  mid_color = 'white',
  low_color = 'blue',
  plot_max = 0.2,
  combine=FALSE
)
write.csv(modules,file="wgcna_modules_endo.csv")
saveRDS(sce_hd, file = 'hdWGCNA_object.rds')


library(devtools)
devtools::install_github("sqjin/CellChat")
library(CellChat)
library(patchwork)
group1 <- subset(Macrodata, disease_group=='MN')
group2<- subset(Macrodata, disease_group=='NOM')
#---准备数据----构建cellchat对象
group1_datainput <- group1[["RNA"]]@data#input为normalization的数据
group1_meta <- group1@meta.data#metadata数据，主要包含列名（细胞名）和定义的细胞类型（celltype)
group1_meta <- group1_meta[,c(1,6,13)]#只需要注释细胞类型和分组那一列即可
colnames(group1_meta) <- c("ident","group","labels")
group2_datainput <- group2[["RNA"]]@data#input为normalization的数据
group2_meta <- group2@meta.data#metadata数据，主要包含列名（细胞名）和定义的细胞类型（celltype)
group2_meta <- group2_meta[,c(1,6,13)]#只需要注释细胞类型和分组那一列即可
colnames(group2_meta) <- c("ident","group","labels")

group1_cellchat <- createCellChat(object = group1_datainput, 
                                  meta = group1_meta, 
                                  group.by = "labels")
NOM_cellchat <- createCellChat(object = group2_datainput, 
                               meta = group2_meta, 
                               group.by = "labels")
#cellchat对象构建，需要两个数据，第一是标准化的表达矩阵，
#也可以是seurat对象，为了防止出错，可以先提取表达矩阵。
#第二个是metadata数据，包含分组和细胞类型即可。


group1_cellchat <- addMeta(group1_cellchat, meta = group1_meta)##添加meta信息
group1_cellchat <- setIdent(group1_cellchat, ident.use = "labels") # 将 "labels" 设为默认细胞标记类型
levels(group1_cellchat@idents)#查看下细胞类型
groupSize <- as.numeric(table(group1_cellchat@idents)) # 各种类型细胞数量
NOM_cellchat <- addMeta(NOM_cellchat, meta = group2_meta)##添加meta信息
NOM_cellchat <- setIdent(NOM_cellchat, ident.use = "labels") # 将 "labels" 设为默认细胞标记类型
levels(NOM_cellchat@idents)#查看下细胞类型
# 各种类型细胞数量
groupSize_NOM <- as.numeric(table(NOM_cellchat@idents)) # 各种类型细胞数量


CellChatDB <- CellChatDB.human# 人的用CellChatDB.human（通路数据库）
#showDatabaseCategory(CellChatDB)### 看看数据库提供的信号通路有哪些？

#---数据预处理----

#dplyr::glimpse(CellChatDB$interaction)  ###看一下CellChatDB的基本结构
#CellChatDB_interaction <- CellChatDB$interaction
CellChatDB.use <- subsetDB(CellChatDB, search = c("Secreted Signaling")) # 选择“Secreted Signaling”部分做后续的细胞通讯分析
#提取Secreted Signaling用于后续互作分析，也可以选择其他的，然后再跑后续流程

group1_cellchat@DB <- CellChatDB.use
NOM_cellchat@DB <- CellChatDB.use

group1_cellchat <- subsetData(group1_cellchat, features = NULL)#如果取表达矩阵子集，则features为感兴趣的基因集合，可自定义。这里默认是所有基因都纳入分析
group1_cellchat <- identifyOverExpressedGenes(group1_cellchat)###寻找高表达基因（配体——受体）
group1_cellchat <- identifyOverExpressedInteractions(group1_cellchat)###寻找高表达基因的相互作用（通路）
NOM_cellchat <- subsetData(NOM_cellchat, features = NULL)#如果取表达矩阵子集，则features为感兴趣的基因集合，可自定义。这里默认是所有基因都纳入分析
NOM_cellchat <- identifyOverExpressedGenes(NOM_cellchat)###寻找高表达基因（配体——受体）
NOM_cellchat <- identifyOverExpressedInteractions(NOM_cellchat)###寻找高表达基因的相互作用（通路）
# project gene expression data onto PPI network (optional)
group1_cellchat <- projectData(group1_cellchat, PPI.human)#人的用PPI.human,将基因投射到PPI，原因就是基因是不发挥作用的，需要翻译成蛋白执行。

#---cellchat分析----

#--------------computeCommunProb-----参数需要斟酌
group1_cellchat <- computeCommunProb(group1_cellchat, raw.use=T)###计算细胞之间互作概率与强度。
NOM_cellchat <- computeCommunProb(NOM_cellchat, raw.use=T)###计算细胞之间互作概率与强度。
#row。use默认为T，表示使用原始矩阵，也就是最开始我们提取的标准化的矩阵。
#row。use=F，则使用影数据，也就是预处理之后投射到ppi的。设置 raw.use = FALSE 以在分析具有浅测序深度的单细胞数据时使用投影数据，因为投影数据有助于减少信号基因的丢失效应，特别是对于配体/受体亚基的可能零表达
#但是raw.use=F可能会引进一些非生物学因素，具体原因不知，所以也有人使用T。这里我们使用默认参数
group1_cellchat <- filterCommunication(group1_cellchat, min.cells = 10)##过滤掉小于10个细胞的胞间通讯网络，通讯中的细胞很少没有意义
NOM_cellchat <- filterCommunication(NOM_cellchat, min.cells = 10)##过滤掉小于10个细胞的胞间通讯网络，通讯中的细胞很少没有意义


#---数据查看----
group1.net <- subsetCommunication(group1_cellchat)  ###细胞通讯结果
write.csv(group1.net, file = "group1_net_inter.csv")
NOM.net <- subsetCommunication(NOM_cellchat)  ###细胞通讯结果
write.csv(NOM.net, file = "NOM_net_inter.csv")
#group1_cellchat.net <- subsetCommunication(group1_cellchat, sources.use = c(1,2), targets.use = c(4,5))##指定细胞
#group1_cellchat.net <- subsetCommunication(group1_cellchat, signaling = c("WNT", "TGFb"))#指定通路


#---互作网络推断----
group1_cellchat <- computeCommunProbPathway(group1_cellchat)#通过汇总所有相关配体/受体计算信号互作水平
group1_cellchat <- aggregateNet(group1_cellchat)#通过统计互作树或者讯通概率计算聚合网络
NOM_cellchat <- computeCommunProbPathway(NOM_cellchat)#通过汇总所有相关配体/受体计算信号互作水平
NOM_cellchat <- aggregateNet(NOM_cellchat)#通过统计互作树或者讯通概率计算聚合网络
#默认是所有。参数sources.use，targets.use可指定具体的来源与受体细胞。


save(group1_cellchat,group1_datainput, group1_meta, group1.net, groupSize, file = "MN_cellchat.RData")
save(NOM_cellchat,group2_datainput, group2_meta, NOM.net, groupSize_NOM, file = "NOM_cellchat.RData")

#可视化
#所有互作网络
par(mfrow = c(1,2))
netVisual_circle(group1_cellchat@net$count, 
                 vertex.weight = groupSize, 
                 weight.scale = T, 
                 label.edge= F, 
                 title.name = "Number of interactions")

netVisual_circle(group1_cellchat@net$weight, 
                 vertex.weight = groupSize, 
                 weight.scale = T, 
                 label.edge= F, 
                 title.name = "Interaction weights/strength")


#展示每个亚群作为source的信号传递
mat <- group1_cellchat@net$count
par(mfrow = c(2,3), xpd=TRUE)
for (i in 1:nrow(mat)) {
  mat2 <- matrix(0, nrow = nrow(mat), ncol = ncol(mat), dimnames = dimnames(mat))
  mat2[i, ] <- mat[i, ]
  netVisual_circle(mat2, 
                   label.edge=T,
                   edge.label.cex = 1.5,
                   vertex.weight = groupSize, 
                   weight.scale = T, 
                   edge.weight.max = max(mat), 
                   arrow.size=0.5, 
                   title.name = rownames(mat)[i])
}

mat <- NOM_cellchat@net$count
par(mfrow = c(2,5), xpd=TRUE)
for (i in 1:nrow(mat)) {
  mat2 <- matrix(0, nrow = nrow(mat), ncol = ncol(mat), dimnames = dimnames(mat))
  mat2[i, ] <- mat[i, ]
  netVisual_circle(mat2, 
                   label.edge=T,
                   edge.label.cex = 1.5,
                   vertex.weight = groupSize, 
                   weight.scale = T, 
                   edge.weight.max = max(mat), 
                   arrow.size=0.05, 
                   title.name = rownames(mat)[i])
}
#pathway选择感兴趣的通路进行可视化
pathway.show <- group1.net$pathway_name
vertex.receiver = seq(1,10)
netVisual_aggregate(group1_cellchat, 
                    signaling = pathway.show[1],
                    vertex.receiver = vertex.receiver,
                    layout = "hierarchy") 


#circle plot
netVisual_aggregate(group1_cellchat, 
                    signaling = pathway.show[1], 
                    layout = "circle")
netVisual_aggregate(NOM_cellchat, 
                    signaling = "VEGF", 
                    layout = "circle")
netVisual_aggregate(group1_cellchat, 
                    signaling = "SPP1", 
                    layout = "chord")
netVisual_aggregate(NOM_cellchat, 
                    signaling = "VEGF", 
                    layout = "chord")
netVisual_aggregate(group1_cellchat, 
                    signaling = pathway.show[1], 
                    layout = "chord")#图中细胞下颜色表示通路下不同的基因互配对


pathways.show=c("VEGF","CCL","CXCL","SPP1")
netVisual_heatmap(group1_cellchat, signaling = pathways.show, color.heatmap = "Reds")

#点图
netVisual_bubble(group1_cellchat, 
                 sources.use = "Myeloid",
                 remove.isolate = FALSE,
                 font.size=14)


netAnalysis_contribution(group1_cellchat, sources.use = c("mac_pro"), targets.use =  c("endo_norm","endo_dys"),signaling = c("VEGF","CCL","CXCL","SPP1"))
netAnalysis_contribution(group1_cellchat, sources.use = c("endo_dys"), targets.use =  c("mac_pro","mac_orig","mac_anti"),signaling = c("VEGF","CCL","CXCL","SPP1"))

netVisual_bubble(group1_cellchat,
                 signaling = c("VEGF","CCL","CXCL","SPP1"),remove.isolate = F,angle.x = 45,)
