# Supplementary material for: Elevated SLC1A5 links to inflamed endothelial cells and proteinuria in membranous nephropathy patients
Source: PeerJ. 2025 Oct 31;13:e20271. doi: 10.7717/peerj.20271 (PMC12581921; doi:10.7717/peerj.20271)
Supplement: Supplemental Information 8 [file peerj-13-20271-s008.csv]

Genes	logFC	AveExpr	t	P.Value	adj.P.Val	B
PDK4	-1.667778523	7.909543208	-10.37957025	3.72E-20	4.34E-16	34.77708792
ZNF189	-1.263035569	9.161301553	-9.333493361	3.37E-17	1.97E-13	28.273502
CYP27B1	-2.129432161	7.753699664	-8.511255515	5.98E-15	2.33E-11	23.32458441
SRPX2	1.448099705	5.508906726	8.141280978	5.77E-14	1.35E-10	21.15823664
FOSB	-1.64207819	6.933482085	-7.740847613	6.38E-13	1.07E-09	18.8632141
HBB	2.829921564	11.5116061	7.017031514	4.22E-11	3.08E-08	14.86522705
HLX	1.428890064	8.53351584	6.950926919	6.12E-11	3.79E-08	14.51078247
MYOZ2	1.84692465	7.53339871	6.949511924	6.17E-11	3.79E-08	14.50321627
TGFBI	2.027224924	9.285280461	6.860592625	1.01E-10	5.15E-08	14.0295236
PPP1R3C	1.307050504	9.856305159	6.556139884	5.42E-10	2.26E-07	12.43488654
INSL4	1.520073242	6.052944462	6.529435712	6.26E-10	2.51E-07	12.29709451
CX3CR1	1.790093608	8.751812513	6.439444951	1.02E-09	3.50E-07	11.83529112
LPAR6	1.011533871	10.4168166	6.395611634	1.29E-09	4.06E-07	11.61179034
ECM1	1.991624084	10.36430796	6.304158438	2.10E-09	5.88E-07	11.14856296
SLC22A8	-1.610863068	7.806402971	-6.254292133	2.73E-09	6.93E-07	10.89775915
ADAMTS1	1.336535442	9.259752936	6.238968458	2.96E-09	7.23E-07	10.82094321
BMP2	1.567252851	9.761532993	6.238121479	2.97E-09	7.23E-07	10.8167009
BAG2	1.178176671	6.459585186	6.136155539	5.07E-09	1.08E-06	10.30868807
GPM6B	1.165090722	7.05103344	6.005115417	1.00E-08	1.81E-06	9.663839654
KIAA0040	1.000470137	9.219409828	5.998721931	1.03E-08	1.83E-06	9.632611787
KCNK5	-1.113863969	6.965290683	-5.986011293	1.10E-08	1.90E-06	9.570594356
CDH12	1.866989249	5.211907265	5.687417276	5.00E-08	6.57E-06	8.139286735
DDIT4	-1.371725684	10.10026586	-5.632586248	6.57E-08	7.91E-06	7.881916045
HBEGF	1.103568578	9.662977761	5.578073248	8.59E-08	9.94E-06	7.627761712
CEBPB	-1.034579809	10.56753932	-5.486249909	1.35E-07	1.37E-05	7.203590557
G6PC	-1.441763115	5.402386151	-5.474927208	1.42E-07	1.42E-05	7.151631415
NT5E	1.545802984	9.041769565	5.433286279	1.74E-07	1.68E-05	6.961201591
TRPC6	1.031939342	7.114755894	5.381049395	2.24E-07	2.07E-05	6.723786663
LPL	-1.505169764	8.899069317	-5.372320205	2.33E-07	2.08E-05	6.684273472
TNFRSF12A	1.20871996	9.062610853	5.319324431	3.00E-07	2.58E-05	6.445379424
CA2	-1.066675324	10.3647041	-5.292982482	3.41E-07	2.84E-05	6.327273967
TMSB15A	1.566985527	9.549099191	5.221706409	4.77E-07	3.69E-05	6.009849064
FKBP5	-1.275888602	8.305617227	-5.213087301	4.97E-07	3.77E-05	5.971677841
CHGA	1.057716065	6.63221381	5.171275755	6.04E-07	4.30E-05	5.787166763
TAGLN	1.321500216	9.371820433	5.124874157	7.50E-07	5.15E-05	5.583685821
RNF186	-1.313041108	7.705175499	-5.05072608	1.06E-06	6.67E-05	5.261364135
COLEC12	1.715463185	6.699869326	4.891914737	2.17E-06	0.000119211	4.58292341
DKK3	1.08400094	8.789324427	4.866874533	2.43E-06	0.000128557	4.477455282
ACTA2	1.148761221	11.0343307	4.767683376	3.78E-06	0.000175941	4.063752892
PHLDA2	1.235434583	6.527269054	4.681690022	5.51E-06	0.000234527	3.710434722
CYP26B1	1.443972537	7.819159077	4.648183907	6.38E-06	0.000265086	3.574127091
ESM1	-1.480718528	8.425362911	-4.521986189	1.10E-05	0.000400163	3.067658493
ZBTB16	-1.657469903	7.763898535	-4.509395061	1.16E-05	0.000416437	3.017731988
CD48	1.050493127	8.380495032	4.499789958	1.20E-05	0.000430271	2.979720114
PLAC8	1.222423935	6.919303631	4.454961309	1.46E-05	0.000501482	2.803166728
RIDA	-1.075913265	9.061952594	-4.3565853	2.19E-05	0.000677922	2.420692483
APOLD1	-1.314996074	8.886022861	-4.299553592	2.77E-05	0.000802193	2.202117476
ALDH6A1	-1.047649394	9.213437146	-4.230661571	3.67E-05	0.0009736	1.941211391
AFM	-1.083441388	6.767924906	-4.209372971	4.00E-05	0.001039213	1.861283852
SDC1	-1.12177481	8.068741717	-4.195886035	4.23E-05	0.001080452	1.810818352
SLC27A2	-1.443668902	9.081634088	-4.166871877	4.75E-05	0.001178474	1.702703614
FCN1	1.317978757	8.352705045	4.117660755	5.78E-05	0.001355496	1.520742069
ALB	-1.743552952	6.827582357	-4.097373371	6.26E-05	0.001428795	1.446247779
HCK	1.048102637	7.807114707	4.055860105	7.37E-05	0.001628643	1.294763551
BHMT2	-1.124096896	9.102359615	-4.007614563	8.90E-05	0.001854416	1.120325121
SHMT1	-1.00151847	8.236586855	-3.997847824	9.25E-05	0.00190916	1.085224008
HPD	-1.652372699	8.805172478	-3.908060281	0.000130691	0.002499175	0.765897104
PLG	-1.671282104	8.31424291	-3.891264986	0.000139334	0.002630005	0.706842312
LYZ	1.333020874	9.192773568	3.865197425	0.00015383	0.002826483	0.615609952
PCK1	-1.447705947	10.35476484	-3.856398074	0.000159038	0.002885047	0.584930603
RHCG	-1.373221191	6.898173598	-3.84823401	0.00016402	0.002937089	0.556519115
PRODH2	-1.044822322	10.01531813	-3.833780854	0.000173204	0.003075561	0.506346214
IDO1	1.211361017	8.315832228	3.803802222	0.000193832	0.003359454	0.402788612
SLC5A12	-1.082456605	6.263893437	-3.781934868	0.000210324	0.003551191	0.327686319
SLC13A3	-1.118000176	8.875974597	-3.751819663	0.000235221	0.003843814	0.224861128
CLDN8	-1.534360542	7.22078461	-3.697221889	0.000287621	0.004474788	0.04023494
DPEP1	-1.162785928	8.72988152	-3.680131001	0.000306171	0.00465637	-0.01708235
SLC17A3	-1.402430057	9.359993159	-3.653669107	0.000337135	0.004940115	-0.105376709
PPBP	1.177038855	6.284973491	3.628681589	0.000369066	0.00525874	-0.188247946
GSTA1	-1.540897201	9.991904698	-3.619973994	0.000380848	0.005367702	-0.217011512
FBP1	-1.114125618	10.03432559	-3.606152607	0.000400279	0.00556769	-0.262544819
COL1A2	1.297425824	8.887739698	3.549316347	0.00049043	0.006467474	-0.448201682
PF4	1.231663225	7.881067711	3.546882132	0.000494688	0.006508935	-0.456095989
CUBN	-1.28615781	8.863420431	-3.538134429	0.000510279	0.006660695	-0.484426497
SLC22A6	-1.192279994	7.855524911	-3.503029234	0.000577611	0.007225699	-0.597506865
ALDH1L1	-1.072865342	8.566089686	-3.485088584	0.000615159	0.007555982	-0.654917733
CALB1	-2.15346698	8.092409785	-3.458751201	0.000674448	0.008041076	-0.7387323
CTSV	-1.033645725	10.56614646	-3.432366022	0.000739184	0.00861371	-0.822141325
DEFB1	-1.588261902	9.790605992	-3.426542019	0.000754236	0.008699401	-0.840476839
HTR2B	1.184368943	7.072861518	3.41564807	0.000783165	0.008932933	-0.87470061
HSD11B2	-1.407748895	7.905012572	-3.370829925	0.000913452	0.00993735	-1.014491426
GATM	-1.007973961	10.5578446	-3.352383993	0.000972743	0.010398472	-1.071553521
PAH	-1.213380576	10.70209527	-3.348681256	0.00098507	0.010469183	-1.082974605
SLC13A1	-1.045520889	6.576433278	-3.347891414	0.000987718	0.01047232	-1.08540943
FABP1	-1.203598026	7.303469949	-3.337253786	0.001024038	0.010750101	-1.118152411
SLC17A1	-1.051742286	7.569237586	-3.316391261	0.001098915	0.011249016	-1.182100803
AZGP1	-1.375596057	7.516909643	-3.313589078	0.001109353	0.011312957	-1.190663142
XPNPEP2	-1.100056652	7.691993147	-3.295455263	0.001179162	0.011836198	-1.245917961
CXCL14	-1.254043608	10.39371711	-3.142234296	0.001954793	0.016806331	-1.702020125
HAO2	-1.089669787	8.683790923	-3.134322515	0.002005492	0.017061696	-1.725045244
DPYS	-1.163869199	8.703654246	-3.104602042	0.002207006	0.018366564	-1.811073839
SERPINA5	-1.222147236	8.847872616	-2.987679021	0.003194999	0.023526561	-2.142353577
AOC1	-1.254966487	8.873531779	-2.815837877	0.005396171	0.033572345	-2.608277756
SLC7A9	-1.004938659	9.712641498	-2.671326175	0.008233541	0.04478617	-2.980525034
LTF	1.039506943	8.220746096	2.620578213	0.009512613	0.049618468	-3.106955238
